# Supplementary material for: Elucidating the transcriptional program of feline injection-site sarcoma using a cross-species mRNA-sequencing approach
Source: BMC Cancer. 2019 Apr 4;19:311. doi: 10.1186/s12885-019-5501-z (PMC6449919; doi:10.1186/s12885-019-5501-z)
Supplement: Supplementary file 1 — Table S1. Sample information for the FISS transcriptome profiling. Each row corresponds to an RNA sample. Columns are as follows: sample name, the coded sample name used within this manuscript; biosample type, indicates whether the sample came from primary tissue or cultured cells; normal or cancer, distinguishes whether the sample is normal or cancerous; tissue type, gives the tissue subtype, such as sarcoma, skin, or muscle; Cat, the coded cat patient ID for this study; batch, the mRNA-seq batch number (see Methods); “#reads”, the total number of reads derived from the sample; “#uniquely mapped reads”, the number of reads that mapped to a unique location in the cat genome; %alignment, the percentage of the total number of reads that aligned to a unique location in the cat genome; #genes with non-zero count, the number of genes for which the count of aligned reads is greater than zero. (XLSX 11 kb) [file 12885_2019_5501_MOESM1_ESM.xlsx]

## Sheet: 工作表1
sample name	biosample type	normal or cancer	tissue type	Cat	batch	#reads	#Uniquely mapped reads	%alignment	#genesWithNon-zeroCount
cat01_muscle_rnaseq	primary tissue	normal	muscle	cat01	1	223759964	167141840	0.746969	16001
cat01_sarcoma_rnaseq	primary tissue	cancer	sarcoma	cat01	1	154420602	125604694	0.813393	15779
cat02_sarcoma_rnaseq	primary tissue	cancer	sarcoma	cat02	1	184167520	145005662	0.787357	16731
cat03_sarcoma	primary tissue	cancer	sarcoma	cat03	1	164756896	130129902	0.78983	16121
cat04_sarcoma_cellline	cell line	cancer	sarcoma	cat04	2	59672858	47594372	0.797588	14130
cat04_sarcoma_cellline_sfn	cell line	cancer	sarcoma	cat04	2	78337314	69099562	0.882077	15137
cat05_sarcoma_cellline	cell line	cancer	sarcoma	cat05	2	64471468	56573034	0.877489	14611
cat05_sarcoma_cellline_sfn	cell line	cancer	sarcoma	cat05	2	67110294	54861572	0.817484	14559
cat01_skin_fibroblasts	cell line	normal	fibroblast	cat01	2	69345632	60531518	0.872896	14204
cat01_skin_fibroblasts_sfn	cell line	normal	fibroblast	cat01	2	76197648	66433120	0.871853	13796
cat06_skin_fibroblasts	cell line	normal	fibroblast	cat06	2	100700634	93442544	0.927924	14169
cat06_skin_fibroblasts_sfn	cell line	normal	fibroblast	cat06	2	94113096	87251588	0.927093	14479
cat01_skin	primary tissue	normal	skin	cat01	2	82580350	77236416	0.935288	14216
cat06_skin	primary tissue	normal	skin	cat06	2	80911804	76178684	0.941503	13613
