# Supplementary material for: Elucidating the transcriptional program of feline injection-site sarcoma using a cross-species mRNA-sequencing approach
Source: BMC Cancer. 2019 Apr 4;19:311. doi: 10.1186/s12885-019-5501-z (PMC6449919; doi:10.1186/s12885-019-5501-z)
Supplement: Supplementary file 3 — Table S2. Differentially expressed genes in FISS. mRNA-seq gene expression data for 21,890 cat genes in all feline tissue and cell culture samples in this study. Columns as follows: Geneid, Ensembl identifier for the gene; Chrom, identifier of the cat chromosome (MT, mitochondrial chromosome; chromosome identifiers starting with “JH” are unplaced scaffolds) to which the gene has been mapped; Gene Start, leftmost chromosomal coordinate of the gene in the genome assembly; Gene End, rightmost chromosomal coordinate of the gene; Strand, the direction of transcription of the gene (1 denotes positive strand, − 1 denotes negative strand); Symbol, official gene symbol; Description, gene description field; Columns 8–21, absolute RNA-seq tag counts within the indicated gene (row), in the indicated sample (column); log2_fold_change_tissue, log2(sarcoma/skin) value (or “NA” if not statistically significantly different from zero); p_adj_tissue, adjusted p-value for expression level comparison between the sarcoma and skin sample groups; log2_fold_change_cultured_cells, log2(sarcoma cell / fibroblast) value (or NA if not detected as nonzero with statistical significance); p_adj_cultured_cells, adjusted p-value for expression-level comparison between the sarcoma cell line and fibroblast sample groups. (XLSX 4618 kb) [file 12885_2019_5501_MOESM3_ESM.xlsx]

## Sheet: counts_annot_phase1AND2_norm_wi
Geneid	Chrom	Gene Start	Gene End	Strand	Symbol	Description	cat01_muscle_rnaseq	cat01_sarcoma_rnaseq	cat02_sarcoma_rnaseq	cat03_sarcoma	cat04_sarcoma_cellline	cat04_sarcoma_cellline_sulforaphone	cat05_sarcoma_cellline	cat05_sarcoma_cellline_sulforaphone	cat01_skin_fibroblasts	cat01_skin_fibroblasts_sulforaphone	cat06_skin_fibroblasts	cat06_skin_fibroblasts_sulforaphone	cat01_skin	cat06_skin	log2_fold_change_tissue	p_adj_tissue	log2_fold_change_cultured_cells	p_adj_cultured_cells
ENSFCAG00000000001	X	110556898	110612747	1	INTS6L	integrator complex subunit 6 like [Source:HGNC Symbol;Acc:HGNC:27334]	370	734	815	711	63	52	147	164	163	104	84	135	264	48	1.23118	0.265912	-0.198239	0.82446
ENSFCAG00000000006	C2	103066876	103067629	1			11	6	2	9	0	0	11	5	0	0	6	6	0	0	0.644021	NA	0.280333	0.899252
ENSFCAG00000000007	A1	140213418	140228178	1	HMGCR	3-hydroxy-3-methylglutaryl-CoA reductase [Source:HGNC Symbol;Acc:HGNC:5006]	2403	3504	2497	1784	1150	1703	7050	3495	3137	2960	3570	5185	8061	3854	-1.75963	0.225692	-0.196332	0.81212
ENSFCAG00000000015	D3	33299324	33424858	-1	CEP192	centrosomal protein 192 [Source:HGNC Symbol;Acc:HGNC:25515]	3119	5466	5683	7122	3862	5215	4936	3981	3032	2242	2343	1976	2570	893	0.796656	0.465824	0.911163	0.0693427
ENSFCAG00000000021	B3	66284128	66312631	-1	FAM98B	family with sequence similarity 98 member B [Source:HGNC Symbol;Acc:HGNC:26773]	435	375	1539	1111	425	759	511	586	309	399	267	287	277	44	1.35769	0.239219	0.774866	0.165762
ENSFCAG00000000022	B3	66205139	66278215	1	RASGRP1	RAS guanyl releasing protein 1 [Source:HGNC Symbol;Acc:HGNC:9878]	341	115	601	188	24	61	52	44	9	22	40	10	334	136	-0.782451	0.593489	1.0322	0.204942
ENSFCAG00000000023	C1	124277606	124278079	1			4	0	37	1	0	0	0	2	0	0	0	0	2	0	1.47605	0.704267	0.421274	NA
ENSFCAG00000000024	C1	124278505	124314569	-1	LYPD1	LY6/PLAUR domain containing 1 [Source:HGNC Symbol;Acc:HGNC:28431]	6	0	21	1	0	0	0	0	0	0	0	0	0	0	1.03311	NA	NA	NA
ENSFCAG00000000027	JH410469.1	3955	4642	-1			0	0	0	0	0	0	0	0	0	2	0	0	0	0	NA	NA	-0.395371	NA
ENSFCAG00000000028	E2	7962980	7967088	-1			20	107	69	203	137	1195	358	199	366	110	540	435	30	32	0.983775	0.598219	0.317699	0.733017
ENSFCAG00000000029	X	19519281	19554054	-1	APOO	apolipoprotein O [Source:HGNC Symbol;Acc:HGNC:28727]	1703	52	158	170	90	136	117	188	124	148	132	192	28	44	-2.07098	0.242406	-0.151217	0.834834
ENSFCAG00000000030	X	19581045	19601763	1	CXorf58	chromosome X open reading frame 58 [Source:HGNC Symbol;Acc:HGNC:26356]	17	1	4	6	0	2	2	8	6	2	0	0	0	0	-0.439028	NA	0.134281	0.955954
ENSFCAG00000000031	B1	174161333	174191924	-1	C4orf19	chromosome 4 open reading frame 19 [Source:HGNC Symbol;Acc:HGNC:25618]	8	2	0	0	0	0	1	0	0	0	0	0	24	2	-3.52186	0.16633	0.217113	NA
ENSFCAG00000000032	B1	174076669	174128874	1	RELL1	RELT like 1 [Source:HGNC Symbol;Acc:HGNC:27379]	1039	37	370	114	40	63	95	145	56	35	26	95	28	16	-1.06276	0.657715	0.668733	0.368627
ENSFCAG00000000034	A3	121395637	121426627	-1	DRC1	dynein regulatory complex subunit 1 [Source:HGNC Symbol;Acc:HGNC:24245]	27	10	4	48	16	134	12	12	10	8	7	29	166	242	-3.94194	0.0169467	1.42014	0.170037
ENSFCAG00000000035	A3	121301901	121394081	1	OTOF	otoferlin [Source:HGNC Symbol;Acc:HGNC:8515]	31	28	4	20	0	0	0	0	0	0	0	0	78	0	-1.24576	0.671417	NA	NA
ENSFCAG00000000036	A3	121284683	121297863	-1	C2orf70	chromosome 2 open reading frame 70 [Source:HGNC Symbol;Acc:HGNC:27938]	0	0	0	0	0	0	0	0	0	0	0	0	0	0	NA	NA	NA	NA
ENSFCAG00000000038	D1	110245531	110252928	1	KAT5	lysine acetyltransferase 5 [Source:HGNC Symbol;Acc:HGNC:5275]	547	132	351	371	204	453	356	274	241	63	231	267	311	93	-0.771859	0.487149	0.7552	0.162297
ENSFCAG00000000042	D1	110253531	110254701	-1	RNASEH2C	ribonuclease H2 subunit C [Source:HGNC Symbol;Acc:HGNC:24116]	164	8	64	65	59	300	156	239	100	46	77	86	33	39	-1.45415	0.33233	1.15882	0.027134
ENSFCAG00000000043	B1	186288471	186384319	1	PPARGC1A	PPARG coactivator 1 alpha [Source:HGNC Symbol;Acc:HGNC:9237]	2476	14	54	8	0	0	0	0	0	4	67	72	11	18	-4.39433	NA	-2.24029	0.138639
ENSFCAG00000000044	B4	48252646	48405273	-1	LRP6	LDL receptor related protein 6 [Source:HGNC Symbol;Acc:HGNC:6698]	4150	2165	5796	2722	717	1980	1518	2049	1454	1573	2745	3254	1877	715	0.068305	0.970262	-0.50632	0.245149
ENSFCAG00000000045	B3	60957027	60957268	-1			4	7	5	2	0	0	0	0	0	0	1	0	0	6	-0.543816	0.895484	-0.19121	NA
ENSFCAG00000000046	B4	48467436	48480210	-1	MANSC1	MANSC domain containing 1 [Source:HGNC Symbol;Acc:HGNC:25505]	140	509	818	101	220	641	488	476	321	334	491	716	207	66	0.932643	0.60892	-0.0225017	0.974365
ENSFCAG00000000049	B2	139057412	139332962	-1			34312	6645	13610	7160	1327	3783	4241	4443	1948	1992	7527	11020	4436	2423	-0.766635	0.607533	-0.573032	0.399013
ENSFCAG00000000050	C1	7182616	7190003	1			5012	1370	2695	3186	943	1884	2044	2434	1278	1025	1805	2094	797	365	-0.0246942	0.991197	0.260686	0.553909
ENSFCAG00000000051	C1	7193577	7206759	-1	MASP2	mannan binding lectin serine peptidase 2 [Source:HGNC Symbol;Acc:HGNC:6902]	174	49	135	55	15	19	61	75	17	18	16	13	108	0	-0.543395	0.857033	1.18749	0.154912
ENSFCAG00000000052	C1	7220809	7245727	-1	EXOSC10	exosome component 10 [Source:HGNC Symbol;Acc:HGNC:9138]	1184	408	898	947	433	980	1683	1302	952	584	864	1101	303	164	-0.0225906	0.990884	0.283532	0.602172
ENSFCAG00000000053	C1	7249492	7380851	-1	MTOR	mechanistic target of rapamycin [Source:HGNC Symbol;Acc:HGNC:3942]	2992	5021	3842	4423	1025	4537	6708	3323	4021	2145	4576	4836	1359	942	0.71629	0.565239	-0.0660108	0.934523
ENSFCAG00000000055	C1	7310636	7315753	1	ANGPTL7	angiopoietin like 7 [Source:HGNC Symbol;Acc:HGNC:24078]	12	13	2	0	0	0	13	1	0	6	0	4	0	0	0.608602	0.905953	0.0450695	0.987237
ENSFCAG00000000057	C1	7398541	7399029	1			11	10	21	31	22	50	39	42	16	0	48	37	0	4	1.15163	0.677237	0.707846	0.529324
ENSFCAG00000000059	C1	7579332	7609081	1	DISP3	dispatched RND transporter family member 3 [Source:HGNC Symbol;Acc:HGNC:29251]	0	8	0	14	4	8	6	2	366	107	1510	957	14	24	-1.79433	0.57884	-6.37686	6.6808e-23
ENSFCAG00000000061	C1	7719128	7723407	1	FBXO6	F-box protein 6 [Source:HGNC Symbol;Acc:HGNC:13585]	414	54	276	238	46	163	105	123	203	111	249	232	36	43	-0.188561	0.936259	-0.855257	0.0539186
ENSFCAG00000000062	C1	7724110	7729205	-1	MAD2L2	MAD2 mitotic arrest deficient-like 2 (yeast) [Source:HGNC Symbol;Acc:HGNC:6764]	122	32	151	98	9	88	69	93	75	17	18	23	0	26	0.281144	0.935332	0.688789	0.48502
ENSFCAG00000000063	C1	7748330	7757366	1	DRAXIN	dorsal inhibitory axon guidance protein [Source:HGNC Symbol;Acc:HGNC:25054]	0	0	0	0	0	0	0	0	1	0	0	0	0	0	NA	NA	-0.19121	NA
ENSFCAG00000000064	C1	7781817	7786277	1	AGTRAP	angiotensin II receptor associated protein [Source:HGNC Symbol;Acc:HGNC:13539]	16	42	147	149	13	31	98	64	196	86	26	28	78	2	0.857011	0.721636	-0.867448	0.396721
ENSFCAG00000000066	B3	31322109	31327217	1	ISL2	ISL LIM homeobox 2 [Source:HGNC Symbol;Acc:HGNC:18524]	0	8	7	10	0	7	12	4	0	0	0	0	0	0	3.30087	NA	2.32991	0.12374
ENSFCAG00000000067	C1	7820496	7831305	-1	MTHFR	methylenetetrahydrofolate reductase [Source:HGNC Symbol;Acc:HGNC:7436]	95	99	246	127	14	52	216	109	214	34	261	100	64	96	-0.301179	0.885698	-0.638388	0.513526
ENSFCAG00000000068	C1	7833833	7866342	1	CLCN6	chloride voltage-gated channel 6 [Source:HGNC Symbol;Acc:HGNC:2024]	279	358	680	530	34	99	220	153	85	66	115	92	157	42	1.1392	0.223412	0.398466	0.576206
ENSFCAG00000000069	B1	113901199	113973728	-1	SEC24B	SEC24 homolog B, COPII coat complex component [Source:HGNC Symbol;Acc:HGNC:10704]	2962	3365	6588	4596	337	611	617	662	738	901	1209	1652	1768	706	0.741832	0.422928	-0.95489	0.0132993
ENSFCAG00000000070	C1	7869436	7870506	-1	NPPA	Natriuretic peptides A Atrial natriuretic factor [Source:UniProtKB/Swiss-Prot;Acc:Q9GLD0]	0	0	0	0	0	0	0	0	0	1	0	4	0	0	NA	NA	-0.811006	NA
ENSFCAG00000000072	C1	7878249	7878865	-1	NPPB	natriuretic peptides B precursor [Source:RefSeq peptide;Acc:NP_001009244]	0	0	0	0	0	4	0	0	23	16	15	106	0	0	NA	NA	-4.13958	6.47575e-05
ENSFCAG00000000074	C1	7940559	7969394	1	PLOD1	procollagen-lysine,2-oxoglutarate 5-dioxygenase 1 [Source:HGNC Symbol;Acc:HGNC:9081]	532	2213	1869	7390	902	3807	3672	3491	3029	1242	4639	5636	397	266	2.28581	0.0383899	-0.264944	0.686953
ENSFCAG00000000075	B1	113020188	113105612	-1	ENPEP	glutamyl aminopeptidase [Source:HGNC Symbol;Acc:HGNC:3355]	55	58	67	34	0	0	0	0	0	0	0	10	96	0	-0.356299	0.915519	-1.02098	NA
ENSFCAG00000000076	C1	7980581	8006572	1	MFN2	mitofusin 2 [Source:HGNC Symbol;Acc:HGNC:16877]	6799	393	1281	919	277	899	840	1270	966	491	2194	2256	405	133	-1.45397	NA	-0.757644	0.185071
ENSFCAG00000000077	C1	8017114	8028704	1	MIIP	migration and invasion inhibitory protein [Source:HGNC Symbol;Acc:HGNC:25715]	21	28	84	120	72	170	166	154	99	31	22	28	4	50	0.00352401	0.99925	1.44175	0.0371292
ENSFCAG00000000079	B4	78294012	78310180	-1	ADCY6	adenylate cyclase 6 [Source:HGNC Symbol;Acc:HGNC:237]	686	1049	1511	879	386	1395	2036	937	915	504	4948	3599	2088	1069	-1.21485	0.416521	-0.909742	0.218812
ENSFCAG00000000080	B4	78338129	78345998	1	CACNB3	calcium voltage-gated channel auxiliary subunit beta 3 [Source:HGNC Symbol;Acc:HGNC:1403]	13	56	149	149	67	157	277	299	182	109	374	497	33	20	1.13968	0.491523	-0.45623	0.506751
ENSFCAG00000000081	A2	53109586	53133015	-1	EFCAB12	EF-hand calcium binding domain 12 [Source:HGNC Symbol;Acc:HGNC:28061]	23	0	0	0	0	0	0	0	0	2	0	0	0	0	-2.76125	NA	-0.395371	NA
ENSFCAG00000000082	B4	78347903	78360962	-1	DDX23	DEAD-box helicase 23 [Source:HGNC Symbol;Acc:HGNC:17347]	9059	2389	4484	4753	2110	22892	8597	4442	4750	1446	6469	3622	3125	1200	-0.658393	0.530853	1.06173	0.131188
ENSFCAG00000000083	A2	53135571	53145044	-1	MBD4	methyl-CpG binding domain 4, DNA glycosylase [Source:HGNC Symbol;Acc:HGNC:6919]	884	607	1045	1449	339	664	1173	1182	476	442	599	590	360	155	0.579229	0.606883	0.6027	0.220619
ENSFCAG00000000084	B4	78365587	78372175	-1	RND1	Rho family GTPase 1 [Source:HGNC Symbol;Acc:HGNC:18314]	28	54	93	170	14	14	17	14	10	0	0	4	0	0	3.13663	0.125559	1.72516	0.171866
ENSFCAG00000000085	B4	78405416	78416702	1	CCDC65	coiled-coil domain containing 65 [Source:HGNC Symbol;Acc:HGNC:29937]	32	233	81	74	70	83	89	46	71	30	63	87	20	4	2.41558	0.0887497	0.353739	0.651447
ENSFCAG00000000086	A2	53145419	53219957	1	IFT122	intraflagellar transport 122 [Source:HGNC Symbol;Acc:HGNC:13556]	703	590	642	810	226	666	935	874	906	689	1218	1391	361	159	0.16751	0.911446	-0.661143	0.140959
ENSFCAG00000000087	B4	78417198	78420336	-1	FKBP11	FK506 binding protein 11 [Source:HGNC Symbol;Acc:HGNC:18624]	16	109	86	136	141	354	224	172	346	222	440	356	70	46	0.142121	0.961555	-0.572815	0.22979
ENSFCAG00000000088	B4	78430528	78445206	-1	ARF3	ADP ribosylation factor 3 [Source:HGNC Symbol;Acc:HGNC:654]	127	186	498	371	120	704	566	636	457	202	718	532	230	72	0.307026	0.867527	0.0396044	0.965349
ENSFCAG00000000089	B4	78463920	78466893	1	WNT1	Wnt family member 1 [Source:HGNC Symbol;Acc:HGNC:12774]	0	0	4	8	0	0	0	0	0	0	0	0	0	0	1.74366	NA	NA	NA
ENSFCAG00000000090	B4	78479351	78481885	-1	DDN	dendrin [Source:HGNC Symbol;Acc:HGNC:24458]	2	0	0	0	0	0	0	0	0	0	2	0	0	0	-1.1993	NA	-0.395371	NA
ENSFCAG00000000091	B4	78485438	78493634	-1	PRKAG1	protein kinase AMP-activated non-catalytic subunit gamma 1 [Source:HGNC Symbol;Acc:HGNC:9385]	2265	320	812	610	163	630	583	672	512	321	713	815	332	234	-1.02189	0.399083	-0.223719	0.698095
ENSFCAG00000000092	A2	53225669	53231412	1	RHO	rhodopsin [Source:HGNC Symbol;Acc:HGNC:10012]	0	6	0	0	0	2	2	0	0	0	0	0	0	0	1.60553	NA	0.713894	NA
ENSFCAG00000000093	B4	78500669	78532730	-1	KMT2D	lysine methyltransferase 2D [Source:HGNC Symbol;Acc:HGNC:7133]	1637	880	1409	1007	59	309	254	177	93	56	149	198	544	265	-0.0416654	0.980741	0.652969	0.26009
ENSFCAG00000000094	A2	53248676	53251153	1			0	0	0	0	1	0	0	0	0	0	0	0	0	0	NA	NA	0.217113	NA
ENSFCAG00000000095	A2	53253543	53314603	-1	PLXND1	plexin D1 [Source:HGNC Symbol;Acc:HGNC:9107]	262	1383	2608	2990	156	584	2118	1261	554	206	925	819	428	125	2.13052	0.0280275	0.651389	0.414137
ENSFCAG00000000096	B4	78541315	78544523	-1	RHEBL1	Ras homolog enriched in brain like 1 [Source:HGNC Symbol;Acc:HGNC:21166]	2	2	14	41	8	56	46	20	19	9	8	28	0	0	3.41424	0.192223	0.852122	0.359225
ENSFCAG00000000097	B4	78559844	78563987	-1	DHH	desert hedgehog [Source:HGNC Symbol;Acc:HGNC:2865]	0	0	0	0	0	2	4	2	0	4	0	0	0	0	NA	NA	0.156749	NA
ENSFCAG00000000098	B4	78564346	78578022	-1	LMBR1L	limb development membrane protein 1 like [Source:HGNC Symbol;Acc:HGNC:18268]	848	124	254	255	182	463	192	173	206	112	125	154	163	100	-1.17016	0.280089	0.729197	0.234537
ENSFCAG00000000103	B2	33209162	33219107	1	NFKBIL1	NFKB inhibitor like 1 [Source:HGNC Symbol;Acc:HGNC:7800]	120	4	49	32	12	90	23	24	26	7	74	58	72	22	-2.00431	0.141757	-0.0919144	0.94653
ENSFCAG00000000105	B1	113700833	113732029	1	CFI	complement factor I [Source:HGNC Symbol;Acc:HGNC:5394]	307	206	530	18	73	205	13	16	35	67	137	197	50	212	-0.616905	0.814415	-0.286416	0.82687
ENSFCAG00000000106	D4	12283269	12360642	1	C9orf135	chromosome 9 open reading frame 135 [Source:HGNC Symbol;Acc:HGNC:31422]	62	310	328	28	60	153	96	67	44	73	91	45	1	10	2.70437	0.13878	0.493213	0.502124
ENSFCAG00000000108	D4	12645150	12738883	1	SMC5	structural maintenance of chromosomes 5 [Source:HGNC Symbol;Acc:HGNC:20465]	4844	13434	19597	8990	6417	8485	4086	3466	3791	3607	4475	3510	1975	1124	1.8008	0.0400502	0.652157	0.320632
ENSFCAG00000000110	D4	12814272	12837141	-1	KLF9	Kruppel like factor 9 [Source:HGNC Symbol;Acc:HGNC:1123]	1906	141	946	241	116	267	34	65	130	27	101	96	197	102	-0.975612	0.581745	0.555788	0.56538
ENSFCAG00000000111	E1	38258465	38259053	1	GNGT2	G protein subunit gamma transducin 2 [Source:HGNC Symbol;Acc:HGNC:4412]	29	2	32	14	0	0	0	0	0	0	0	0	12	24	-1.59798	0.412195	NA	NA
ENSFCAG00000000112	D4	12931153	13184300	-1	TRPM3	transient receptor potential cation channel subfamily M member 3 [Source:HGNC Symbol;Acc:HGNC:17992]	44	2	13	2	0	2	0	1	0	0	0	0	6	0	-1.46078	0.628516	0.59168	NA
ENSFCAG00000000113	E1	38244564	38245289	1	PHOSPHO1	phosphoethanolamine/phosphocholine phosphatase [Source:HGNC Symbol;Acc:HGNC:16815]	118	0	10	34	0	0	4	2	4	0	0	0	0	0	-1.01645	0.810818	0.117542	NA
ENSFCAG00000000115	E1	38154243	38203256	1	ZNF652	zinc finger protein 652 [Source:HGNC Symbol;Acc:HGNC:29147]	862	271	341	148	26	31	153	161	81	74	115	111	42	95	-0.531425	0.804217	-0.0926017	0.934523
ENSFCAG00000000118	D1	1498868	1509631	-1	MMP13	matrix metallopeptidase 13 [Source:HGNC Symbol;Acc:HGNC:7159]	59	244	28472	4821	3	0	2	0	0	0	0	0	102	0	5.91425	0.00085163	1.0022	NA
ENSFCAG00000000122	E2	4190230	4191114	1	VN1R2	vomeronasal 1 receptor 2 [Source:HGNC Symbol;Acc:HGNC:19872]	0	0	26	0	16	66	14	18	8	0	6	14	0	0	2.24588	NA	1.84101	0.0693427
ENSFCAG00000000123	F2	81158681	81161026	1	PSCA	prostate stem cell antigen [Source:HGNC Symbol;Acc:HGNC:9500]	0	0	0	0	0	0	0	0	0	0	0	0	0	0	NA	NA	NA	NA
ENSFCAG00000000125	F2	81173083	81174631	-1	SLURP1	secreted LY6/PLAUR domain containing 1 [Source:HGNC Symbol;Acc:HGNC:18746]	0	0	0	0	0	0	0	0	0	0	0	0	2	32	-5.28625	NA	NA	NA
ENSFCAG00000000126	F2	81178019	81179671	-1	LYPD2	LY6/PLAUR domain containing 2 [Source:HGNC Symbol;Acc:HGNC:25215]	0	0	0	0	0	0	0	0	0	0	0	0	0	0	NA	NA	NA	NA
ENSFCAG00000000129	A1	83397742	83400136	1	ZNF672	zinc finger protein 672 [Source:HGNC Symbol;Acc:HGNC:26179]	76	12	44	10	6	25	9	8	7	2	10	0	0	0	-0.0903888	0.98627	1.04711	0.434148
ENSFCAG00000000130	A1	83400723	83408721	-1	ZNF692	zinc finger protein 692 [Source:HGNC Symbol;Acc:HGNC:26049]	240	64	83	48	14	67	65	31	35	8	80	16	178	44	-1.73674	0.093185	0.319975	0.777976
ENSFCAG00000000132	B1	26278495	26286606	-1	MBOAT4	membrane bound O-acyltransferase domain containing 4 [Source:HGNC Symbol;Acc:HGNC:32311]	0	0	6	0	0	2	0	0	0	0	0	0	0	0	1.16872	NA	0.421274	NA
ENSFCAG00000000133	B1	26298840	26315259	1			2319	430	852	788	202	363	463	776	406	338	744	531	225	186	-0.603763	0.717273	-0.1482	0.831183
ENSFCAG00000000135	JH408486.1	345723	363767	1	PLK4	polo like kinase 4 [Source:HGNC Symbol;Acc:HGNC:11397]	441	1517	1855	3504	2622	4815	2767	2686	881	674	133	174	395	262	1.65601	0.111037	2.43483	0.000658044
ENSFCAG00000000136	D4	92658727	92664175	1	C9orf116	chromosome 9 open reading frame 116 [Source:HGNC Symbol;Acc:HGNC:28435]	6	0	4	0	2	0	35	12	8	4	40	11	0	0	-0.437135	NA	-0.256585	0.886915
ENSFCAG00000000137	D4	92655848	92659398	-1	MRPS2	mitochondrial ribosomal protein S2 [Source:HGNC Symbol;Acc:HGNC:14495]	58	10	38	44	44	64	58	50	48	36	54	48	22	58	-1.76374	0.263707	0.269957	0.716399
ENSFCAG00000000138	B4	38702615	38727166	1	CCND2	cyclin D2 [Source:HGNC Symbol;Acc:HGNC:1583]	130	782	1551	631	2352	7993	3145	2112	5135	2569	27864	28041	800	783	-0.601248	0.799534	-1.7029	0.0165091
ENSFCAG00000000141	B4	38785407	38793337	-1	FGF23	fibroblast growth factor 23 [Source:HGNC Symbol;Acc:HGNC:3680]	0	0	12	16	0	4	0	0	0	0	0	0	0	0	2.567	NA	0.698293	NA
ENSFCAG00000000142	B4	38845072	38856169	-1	FGF6	fibroblast growth factor 6 [Source:HGNC Symbol;Acc:HGNC:3684]	267	0	0	0	0	0	0	0	0	0	0	0	0	0	-5.14549	NA	NA	NA
ENSFCAG00000000143	B4	38895880	38944530	-1	C12orf4	chromosome 12 open reading frame 4 [Source:HGNC Symbol;Acc:HGNC:1184]	3659	822	1224	1168	1066	2088	1524	1100	1336	1092	1524	1465	793	292	-0.797293	0.525522	0.127612	0.834834
ENSFCAG00000000145	B4	37307721	37314173	1	FKBP4	FK506 binding protein 4 [Source:HGNC Symbol;Acc:HGNC:3720]	7854	919	2043	4086	1599	13222	6938	9620	1371	1456	2250	3710	3138	1553	-1.42919	0.164893	1.68702	0.000883194
ENSFCAG00000000146	B4	37320838	37332460	1	ITFG2	integrin alpha FG-GAP repeat containing 2 [Source:HGNC Symbol;Acc:HGNC:30879]	47	31	134	104	18	95	29	16	28	12	0	10	14	0	1.7065	0.372322	1.21962	0.298618
ENSFCAG00000000147	B4	37353981	37359288	-1			0	1	2	0	8	51	0	13	0	0	0	0	2	0	-0.231196	NA	3.88319	0.00313844
ENSFCAG00000000149	B4	37381172	37447066	1	TULP3	tubby like protein 3 [Source:HGNC Symbol;Acc:HGNC:12425]	241	1505	631	961	581	1105	1175	906	1378	1330	1815	1307	683	365	0.310227	0.897046	-0.634988	0.138131
ENSFCAG00000000150	B4	37486757	37526485	1	TEAD4	TEA domain transcription factor 4 [Source:HGNC Symbol;Acc:HGNC:11717]	1874	540	1245	455	736	1339	1442	985	728	600	760	1365	120	68	0.0639698	0.983066	0.435124	0.351004
ENSFCAG00000000151	C1	77188838	77200948	1	C1orf146	chromosome 1 open reading frame 146 [Source:HGNC Symbol;Acc:HGNC:24032]	0	2	14	0	0	1	4	6	0	0	0	0	0	0	1.95992	NA	1.4272	NA
ENSFCAG00000000153	B3	27149064	27259959	-1			0	19	10	19	0	0	0	0	2	0	47	42	20	0	0.425778	0.924195	-3.84616	0.00350547
ENSFCAG00000000154	B3	27371206	27648288	-1	HERC2	HECT and RLD domain containing E3 ubiquitin protein ligase 2 [Source:HGNC Symbol;Acc:HGNC:4868]	11179	4809	10131	5513	730	1944	2808	2285	1074	997	1724	1783	3368	1523	-0.104081	0.949243	0.4366	0.345563
ENSFCAG00000000158	E2	6843232	6865384	1			0	0	0	0	0	6	1	10	24	8	28	28	36	2	-4.68461	0.107902	-2.04722	0.0514047
ENSFCAG00000000160	D4	76568531	76575173	1	ATP6V1G1	ATPase H+ transporting V1 subunit G1 [Source:HGNC Symbol;Acc:HGNC:864]	1604	201	520	625	114	290	307	432	272	291	789	751	113	87	-0.564396	0.774814	-0.810645	0.121638
ENSFCAG00000000162	D4	76588066	76610479	1	TMEM268	transmembrane protein 268 [Source:HGNC Symbol;Acc:HGNC:24513]	36	89	150	48	31	72	87	67	94	18	118	72	258	200	-1.97376	0.243819	-0.163616	0.861449
ENSFCAG00000000163	D4	76129549	76143197	-1	AMBP	alpha-1-microglobulin/bikunin precursor [Source:HGNC Symbol;Acc:HGNC:453]	0	0	0	0	0	0	0	0	0	0	0	0	0	0	NA	NA	NA	NA
ENSFCAG00000000164	D4	76152693	76159870	-1	KIF12	kinesin family member 12 [Source:HGNC Symbol;Acc:HGNC:21495]	0	0	0	0	0	0	0	0	0	0	0	0	0	0	NA	NA	NA	NA
ENSFCAG00000000165	D4	76264227	76345246	1			16	767	100	463	7	21	225	137	74	9	54	38	14	40	2.83873	0.0895479	0.933956	0.390949
ENSFCAG00000000166	D4	76356301	76359484	1			0	2	0	0	0	4	0	0	0	8	0	2	2	0	-0.279013	NA	-0.788222	0.675346
ENSFCAG00000000167	D4	76361441	76401202	-1	AKNA	AT-hook transcription factor [Source:HGNC Symbol;Acc:HGNC:24108]	57	57	497	232	18	92	172	102	111	73	42	98	38	12	1.97455	0.103307	0.0566736	0.96252
ENSFCAG00000000169	B1	199598364	199607199	-1	SLBP	stem-loop binding protein [Source:HGNC Symbol;Acc:HGNC:10904]	339	325	533	305	442	1562	919	516	523	264	519	665	601	875	-1.91643	0.183478	0.786298	0.118541
ENSFCAG00000000170	D4	76421159	76513832	-1	WHRN	whirlin [Source:HGNC Symbol;Acc:HGNC:16361]	0	6	0	6	0	18	2	0	0	0	0	0	20	0	-0.927467	0.840944	1.61488	NA
ENSFCAG00000000171	B1	199621049	199631503	1	TACC3	transforming acidic coiled-coil containing protein 3 [Source:HGNC Symbol;Acc:HGNC:11524]	4	161	298	387	294	711	434	658	185	132	21	14	60	20	1.97678	0.243822	2.09182	0.0119342
ENSFCAG00000000174	D4	76729883	76746002	-1	TNFSF15	tumor necrosis factor superfamily member 15 [Source:HGNC Symbol;Acc:HGNC:11931]	28	4	26	0	0	0	0	0	2	0	2	6	0	0	0.0687602	0.990892	-1.27118	NA
ENSFCAG00000000175	B4	41266634	41274673	1	C1S	complement C1s [Source:HGNC Symbol;Acc:HGNC:1247]	1888	7283	23831	4768	436	1276	47	60	9297	6790	6014	8558	3288	854	1.56446	0.237529	-3.58881	7.22181e-06
ENSFCAG00000000177	B4	41294401	41304010	-1	C1R	complement C1r [Source:HGNC Symbol;Acc:HGNC:1246]	1384	3231	10257	1706	382	862	84	98	4952	3203	6046	7287	1687	812	0.918791	0.558542	-3.44331	3.37197e-07
ENSFCAG00000000178	D1	14874562	14894583	-1	BACE1	beta-secretase 1 [Source:HGNC Symbol;Acc:HGNC:933]	199	141	138	111	46	225	86	49	83	28	176	257	221	46	-0.821872	0.562234	-0.300697	0.76407
ENSFCAG00000000179	B4	41309669	41322845	-1	C1RL	complement C1r subcomponent like [Source:HGNC Symbol;Acc:HGNC:21265]	11	80	304	139	4	18	16	8	38	12	49	26	2	2	4.30227	6.90843e-05	-1.34094	0.102384
ENSFCAG00000000180	D1	14908216	14969550	1	CEP164	centrosomal protein 164 [Source:HGNC Symbol;Acc:HGNC:29182]	49	83	165	188	153	369	199	128	195	56	240	234	182	4	0.109762	0.973617	0.340603	0.649946
ENSFCAG00000000182	B4	41349939	41353379	-1	RBP5	retinol binding protein 5 [Source:HGNC Symbol;Acc:HGNC:15847]	0	1	2	0	0	0	0	0	0	0	0	0	0	0	0.831651	NA	NA	NA
ENSFCAG00000000183	B4	41355457	41381446	1	CLSTN3	calsyntenin 3 [Source:HGNC Symbol;Acc:HGNC:18371]	1	186	357	119	8	108	112	90	4	0	70	60	72	18	1.56171	0.475024	1.12232	0.353669
ENSFCAG00000000184	B4	41398419	41417671	1	PEX5	peroxisomal biogenesis factor 5 [Source:HGNC Symbol;Acc:HGNC:9719]	1871	1067	859	717	429	1706	1455	1305	2128	1620	4229	4651	910	394	-0.703069	0.578118	-1.33038	0.000856516
ENSFCAG00000000185	B4	85912859	85994261	1	LRP1	LDL receptor related protein 1 [Source:HGNC Symbol;Acc:HGNC:6692]	5472	11727	62834	21941	1481	6264	15514	13101	28615	13569	52893	61761	11394	6476	0.742778	0.672871	-2.00454	0.000679811
ENSFCAG00000000186	X	13617556	13669148	1	NHS	NHS actin remodeling regulator [Source:HGNC Symbol;Acc:HGNC:7820]	192	1373	1683	1551	206	162	15	9	67	36	244	198	329	82	2.07219	0.0422872	0.108016	0.947879
ENSFCAG00000000187	X	13709133	13710704	-1	RAI2	retinoic acid induced 2 [Source:HGNC Symbol;Acc:HGNC:9835]	0	10	0	0	0	2	0	0	3	0	22	62	2	22	-1.78816	0.647001	-3.22602	0.0147864
ENSFCAG00000000188	B4	86010223	86015375	1	SHMT2	serine hydroxymethyltransferase 2 [Source:HGNC Symbol;Acc:HGNC:10852]	502	1111	762	2136	2324	5417	5020	4510	4889	2142	1311	1346	263	170	1.37389	0.220605	0.667373	0.352249
ENSFCAG00000000189	B4	86016574	86018139	-1	NDUFA4L2	NDUFA4, mitochondrial complex associated like 2 [Source:HGNC Symbol;Acc:HGNC:29836]	0	22	3	779	74	350	190	272	8	2	8	4	48	54	1.08118	0.762024	4.96589	7.28253e-20
ENSFCAG00000000190	B4	86024991	86030459	-1	STAC3	SH3 and cysteine rich domain 3 [Source:HGNC Symbol;Acc:HGNC:28423]	55675	126	118	143	10	17	45	14	3	3	10	2	36	18	-5.76545	NA	1.96138	0.0437136
ENSFCAG00000000192	B4	86034075	86077319	-1	R3HDM2	R3H domain containing 2 [Source:HGNC Symbol;Acc:HGNC:29167]	2287	538	1473	1098	93	194	328	281	130	133	396	541	432	442	-0.581269	0.66542	-0.319174	0.667217
ENSFCAG00000000194	B4	6827630	6865317	1	ITIH2	inter-alpha-trypsin inhibitor heavy chain 2 [Source:HGNC Symbol;Acc:HGNC:6167]	13	0	0	4	0	1	0	1	0	1	0	0	0	0	-0.882939	NA	0.21212	NA
ENSFCAG00000000195	B4	6872263	6908910	-1	KIN	Kin17 DNA and RNA binding protein [Source:HGNC Symbol;Acc:HGNC:6327]	604	248	312	507	176	328	235	315	238	521	559	673	169	64	-0.0053911	0.998122	-0.871334	0.0990966
ENSFCAG00000000196	B4	6909034	6928893	1	ATP5C1	ATP synthase, H+ transporting, mitochondrial F1 complex, gamma polypeptide 1 [Source:HGNC Symbol;Acc:HGNC:833]	13389	984	1377	2607	837	1249	2122	2956	1833	1973	2453	2259	486	236	-1.33718	NA	-0.284463	0.651215
ENSFCAG00000000197	B4	6935868	7116129	1	TAF3	TATA-box binding protein associated factor 3 [Source:HGNC Symbol;Acc:HGNC:17303]	271	274	345	532	76	225	135	119	135	61	198	190	38	57	1.11242	0.387628	-0.0113009	0.990806
ENSFCAG00000000198	D4	68085302	68086255	-1			0	2	0	0	0	0	0	0	0	0	0	0	0	0	0.779027	NA	NA	NA
ENSFCAG00000000200	A1	9581079	9583470	-1	HMGB1	high mobility group box 1 [Source:HGNC Symbol;Acc:HGNC:4983]	3701	3849	2769	3389	6544	5453	2283	2598	2002	2347	1057	1106	1132	666	0.473561	0.74235	1.39941	0.0677754
ENSFCAG00000000201	B3	72690620	72691582	1			0	0	1	0	0	0	0	0	0	0	0	0	0	0	0.0619633	NA	NA	NA
ENSFCAG00000000202	F1	727626	731303	1	DEGS1	delta 4-desaturase, sphingolipid 1 [Source:HGNC Symbol;Acc:HGNC:13709]	322	1004	2969	1232	1137	3191	1954	1519	2665	2059	2530	2484	737	860	-0.00441064	0.998963	-0.351078	0.495249
ENSFCAG00000000203	C2	59297417	59332560	1	BOC	BOC cell adhesion associated, oncogene regulated [Source:HGNC Symbol;Acc:HGNC:17173]	48	44	355	205	36	126	60	20	243	79	251	353	632	544	-2.42614	0.162027	-1.75927	0.00502555
ENSFCAG00000000204	C1	35050193	35054203	1	MMACHC	methylmalonic aciduria (cobalamin deficiency) cblC type, with homocystinuria [Source:HGNC Symbol;Acc:HGNC:24525]	23	0	2	10	0	1	6	8	0	11	2	6	2	0	-0.877833	0.837615	-0.463309	0.811149
ENSFCAG00000000207	F1	30216052	30250569	-1	FLVCR1	feline leukemia virus subgroup C receptor-related protein 1 [Source:RefSeq peptide;Acc:NP_001009302]	288	818	730	979	374	931	907	570	991	749	935	757	157	60	1.76222	0.042751	-0.354582	0.494676
ENSFCAG00000000208	F1	30100947	30138388	1	ANGEL2	angel homolog 2 [Source:HGNC Symbol;Acc:HGNC:30534]	2818	1203	1884	1170	624	810	1255	1126	972	618	877	657	450	55	0.309304	0.89498	0.287111	0.622723
ENSFCAG00000000209	D1	75924383	76160435	-1	SERGEF	secretion regulating guanine nucleotide exchange factor [Source:HGNC Symbol;Acc:HGNC:17499]	265	211	247	290	81	581	410	487	212	134	220	228	149	24	0.36085	0.829185	0.821704	0.134957
ENSFCAG00000000210	D1	76228179	76254182	-1	SAAL1	serum amyloid A like 1 [Source:HGNC Symbol;Acc:HGNC:25158]	1085	834	762	1084	858	2106	1084	817	655	534	603	566	616	524	-0.520903	0.717273	0.998552	0.0443908
ENSFCAG00000000211	C2	27489553	27613539	-1	USP25	ubiquitin specific peptidase 25 [Source:HGNC Symbol;Acc:HGNC:12624]	23059	1506	2950	1944	449	663	438	613	1135	1201	1090	1353	883	401	-1.73744	NA	-1.07498	0.0203193
ENSFCAG00000000212	A2	123018575	123093709	1	CCDC129	coiled-coil domain containing 129 [Source:HGNC Symbol;Acc:HGNC:27363]	2	245	24	150	26	35	217	211	2	0	2	0	42	6	2.10803	0.319087	5.71413	2.8405e-11
ENSFCAG00000000213	A2	123141790	123153230	1	PPP1R17	protein phosphatase 1 regulatory subunit 17 [Source:HGNC Symbol;Acc:HGNC:16973]	0	0	0	0	0	0	0	2	0	0	0	0	0	0	NA	NA	0.421274	NA
ENSFCAG00000000214	A2	123189052	123298182	-1	PDE1C	phosphodiesterase 1C [Source:HGNC Symbol;Acc:HGNC:8776]	451	54	162	10	28	27	18	16	0	2	22	16	0	4	-0.75716	0.832463	1.31011	0.265604
ENSFCAG00000000215	A3	68732901	68734511	1	SOCS5	suppressor of cytokine signaling 5 [Source:HGNC Symbol;Acc:HGNC:16852]	3204	1548	1943	2121	3798	9851	9559	10343	11833	3429	11811	5756	492	561	-0.0181856	0.993164	0.0220905	0.9817
ENSFCAG00000000218	A3	49745401	49767643	1	GINS1	GINS complex subunit 1 [Source:HGNC Symbol;Acc:HGNC:28980]	10	66	198	489	103	143	108	214	69	44	24	17	53	42	1.29325	0.516182	1.68081	0.0161883
ENSFCAG00000000219	E3	7381369	7392529	-1	LRCH4	leucine rich repeats and calponin homology domain containing 4 [Source:HGNC Symbol;Acc:HGNC:6691]	62	51	293	200	14	96	82	69	40	22	58	84	110	25	0.458608	0.813154	0.308993	0.716296
ENSFCAG00000000220	A3	31880573	31893092	1	CHGB	chromogranin B [Source:HGNC Symbol;Acc:HGNC:1930]	337	2	10	8	2	6	2	4	0	8	0	6	0	2	-3.38013	NA	-0.136159	0.951803
ENSFCAG00000000221	C2	111561771	111562724	-1	SUCNR1	succinate receptor 1 [Source:HGNC Symbol;Acc:HGNC:4542]	0	24	164	644	0	0	4	2	1	8	8	29	1	0	7.20188	2.11377e-05	-2.07875	0.126537
ENSFCAG00000000222	C2	114512366	114545820	-1	CPB1	carboxypeptidase B1 [Source:HGNC Symbol;Acc:HGNC:2299]	345	26	60	921	0	0	0	0	77	50	22	12	53	2	1.0655	0.699679	-5.69613	1.09422e-07
ENSFCAG00000000223	A1	144077499	144133842	1	CMYA5	cardiomyopathy associated 5 [Source:HGNC Symbol;Acc:HGNC:14305]	1661225	2151	2287	2440	6	6	20	36	3	3	22	36	235	16	-6.0273	NA	0.223025	0.88663
ENSFCAG00000000224	C2	3049929	3052524	-1		Alpha-crystallin A chain [Source:UniProtKB/Swiss-Prot;Acc:P68282]	0	0	0	0	0	0	0	0	0	0	0	0	0	0	NA	NA	NA	NA
ENSFCAG00000000225	C2	2884965	2892636	1			135	182	1676	203	227	1025	1998	1323	188	88	315	424	469	315	-0.285493	0.917734	2.06947	0.000156553
ENSFCAG00000000229	F2	75728722	75910352	1	KHDRBS3	KH RNA binding domain containing, signal transduction associated 3 [Source:HGNC Symbol;Acc:HGNC:18117]	1145	6	116	10	26	16	2	2	401	541	658	686	82	56	-3.33018	0.0344592	-4.67186	4.0248e-10
ENSFCAG00000000230	A2	123831562	123834597	-1	LSM5	LSM5 homolog, U6 small nuclear RNA and mRNA degradation associated [Source:HGNC Symbol;Acc:HGNC:17162]	780	126	698	846	1096	2108	1462	1739	527	603	327	200	105	245	-0.254466	0.911263	1.72273	0.00341319
ENSFCAG00000000232	A3	122082648	122295376	1	DTNB	dystrobrevin beta [Source:HGNC Symbol;Acc:HGNC:3058]	9	166	525	57	30	108	81	75	36	28	59	88	222	22	0.46646	0.876923	0.481816	0.45267
ENSFCAG00000000236	C2	150758999	150844968	1	SCN11A	sodium voltage-gated channel alpha subunit 11 [Source:HGNC Symbol;Acc:HGNC:10583]	4	2	163	177	14	19	0	0	0	2	0	0	36	21	0.862131	0.766534	1.93921	0.21387
ENSFCAG00000000237	B4	64385708	64430965	1	FAR2	fatty acyl-CoA reductase 2 [Source:HGNC Symbol;Acc:HGNC:25531]	256	300	403	749	483	848	1259	1140	197	190	390	348	2285	1406	-2.59354	0.0809381	1.72829	1.66191e-06
ENSFCAG00000000238	F2	16628804	16649165	1	C8orf46	chromosome 8 open reading frame 46 [Source:HGNC Symbol;Acc:HGNC:28498]	117	0	4	2	0	4	0	0	2	0	33	16	0	2	-3.49967	0.17485	-2.15134	0.147532
ENSFCAG00000000239	D2	88577546	88628499	1	JAKMIP3	Janus kinase and microtubule interacting protein 3 [Source:HGNC Symbol;Acc:HGNC:23523]	2	2	19	0	4	8	2	0	0	0	6	2	2	20	-1.75855	0.573553	0.67771	0.725459
ENSFCAG00000000241	E1	23046075	23091300	1	HNF1B	HNF1 homeobox B [Source:HGNC Symbol;Acc:HGNC:11630]	0	0	0	0	0	0	2	0	0	0	0	0	0	0	NA	NA	0.421274	NA
ENSFCAG00000000242	B2	1955139	1958600	1			30	6	78	17	10	38	9	32	14	2	16	15	36	2	-0.199276	0.950845	0.871665	0.400389
ENSFCAG00000000243	A2	5136234	5176174	1			38	0	29	34	0	0	0	0	0	0	0	0	0	16	-0.653614	0.870506	NA	NA
ENSFCAG00000000244	B2	1884622	1885565	1			11	6	18	34	10	64	32	26	15	18	25	8	2	0	1.67341	0.504099	0.761149	0.410299
ENSFCAG00000000245	F2	20850822	21016547	-1	EYA1	EYA transcriptional coactivator and phosphatase 1 [Source:HGNC Symbol;Acc:HGNC:3519]	2262	439	2569	153	68	89	287	114	0	0	48	20	6	8	0.436653	0.905711	2.73802	0.00689299
ENSFCAG00000000247	B4	53742517	54063223	1	PIK3C2G	phosphatidylinositol-4-phosphate 3-kinase catalytic subunit type 2 gamma [Source:HGNC Symbol;Acc:HGNC:8973]	88	193	104	90	18	8	4	2	2	4	0	0	694	225	-2.14911	0.181388	1.75374	0.223437
ENSFCAG00000000249	E1	22171394	22190653	1	LIG3	DNA ligase 3 [Source:HGNC Symbol;Acc:HGNC:6600]	815	399	442	568	120	427	552	458	518	242	418	455	660	243	-0.946746	0.360193	-0.140127	0.838203
ENSFCAG00000000250	E1	22196114	22211778	-1	RFFL	ring finger and FYVE like domain containing E3 ubiquitin protein ligase [Source:HGNC Symbol;Acc:HGNC:24821]	47	62	84	95	4	28	36	61	54	50	112	309	76	8	0.200739	0.931844	-1.83358	0.0159962
ENSFCAG00000000252	E1	22283868	22290273	1	FNDC8	fibronectin type III domain containing 8 [Source:HGNC Symbol;Acc:HGNC:25286]	69	0	13	0	6	0	20	10	20	2	32	36	0	0	-1.57024	NA	-0.902896	0.497807
ENSFCAG00000000253	E1	22292185	22299819	-1	NLE1	notchless homolog 1 [Source:HGNC Symbol;Acc:HGNC:19889]	150	168	148	321	126	976	1327	384	925	141	531	323	158	214	-0.878202	0.615334	0.382063	0.6964
ENSFCAG00000000254	E1	22304073	22340085	1	UNC45B	unc-45 myosin chaperone B [Source:HGNC Symbol;Acc:HGNC:14304]	15571	16	42	42	0	2	6	16	2	0	12	6	0	0	-3.60408	NA	0.229398	0.912669
ENSFCAG00000000255	E1	22374217	22383092	1	SLFN5	schlafen family member 5 [Source:HGNC Symbol;Acc:HGNC:28286]	139	207	1231	176	116	134	255	146	888	369	1043	566	202	40	1.1012	0.510934	-1.98818	1.84195e-05
ENSFCAG00000000257	E2	8210588	8244963	-1	TRPM4	transient receptor potential cation channel subfamily M member 4 [Source:HGNC Symbol;Acc:HGNC:17993]	109	54	149	99	72	260	582	324	831	258	755	851	145	42	-0.828499	0.544819	-1.11784	0.0605886
ENSFCAG00000000258	E2	8366736	8370296	-1	BAX	BCL2 associated X, apoptosis regulator [Source:HGNC Symbol;Acc:HGNC:959]	100	53	176	264	66	417	210	275	209	155	383	305	20	14	1.3109	0.329042	-0.176781	0.806977
ENSFCAG00000000259	E2	8321347	8321979	1	NTF4	neurotrophin 4 [Source:HGNC Symbol;Acc:HGNC:8024]	0	0	2	0	2	0	0	0	0	0	0	0	0	0	0.428438	NA	0.421274	NA
ENSFCAG00000000261	A3	15094521	15094936	-1			0	0	0	0	0	0	0	0	0	0	0	0	0	0	NA	NA	NA	NA
ENSFCAG00000000264	B4	80928633	80931886	1	ANKRD33	ankyrin repeat domain 33 [Source:HGNC Symbol;Acc:HGNC:13788]	0	0	0	0	0	1	0	0	1	0	2	6	0	0	NA	NA	-1.03305	NA
ENSFCAG00000000265	B4	80950410	80958253	1	ACVRL1	activin A receptor like type 1 [Source:HGNC Symbol;Acc:HGNC:175]	88	24	125	38	52	145	4	2	24	8	10	18	0	8	0.578305	0.855611	1.53253	0.193124
ENSFCAG00000000267	B4	81034158	81040511	1			25	57	486	135	23	67	3	0	82	58	164	100	2	16	2.59516	0.103771	-1.67733	0.124441
ENSFCAG00000000268	B4	81080020	81085174	1	NR4A1	nuclear receptor subfamily 4 group A member 1 [Source:HGNC Symbol;Acc:HGNC:7980]	173	83	3768	150	12	35	6	4	14	4	0	4	298	24	1.84635	NA	1.02907	0.46253
ENSFCAG00000000270	B4	81207286	81221417	1	KRT7	keratin 7 [Source:HGNC Symbol;Acc:HGNC:6445]	0	0	0	0	10	8	2	0	6	4	16	50	224	46	-7.40639	0.00107844	-1.06865	0.444354
ENSFCAG00000000271	B4	81266951	81273072	1			0	0	0	0	20	26	8	6	16	12	20	26	8142	1297	-3.56904	0.296205	-0.0642929	0.967154
ENSFCAG00000000272	B4	81252592	81257693	-1			0	0	0	0	4	0	0	8	4	9	10	9	3080	436	-3.56671	0.296205	-0.878443	0.584011
ENSFCAG00000000273	A3	65077612	65078679	-1	OXER1	oxoeicosanoid receptor 1 [Source:HGNC Symbol;Acc:HGNC:24884]	0	0	0	0	0	2	0	0	0	1	0	0	0	0	NA	NA	0.2047	NA
ENSFCAG00000000274	E2	6802379	6811529	-1			0	0	4	2	0	0	0	0	0	0	0	0	0	0	1.20266	NA	NA	NA
ENSFCAG00000000275	B4	81222835	81229352	-1			0	2	0	0	7	17	4	12	12	23	20	13	5793	281	-3.54697	0.297784	-0.745073	0.488868
ENSFCAG00000000276	A3	65080770	65095202	-1	HAAO	3-hydroxyanthranilate 3,4-dioxygenase [Source:HGNC Symbol;Acc:HGNC:4796]	0	0	2	4	0	0	0	0	0	0	0	0	0	0	1.23528	NA	NA	NA
ENSFCAG00000000277	B4	81280740	81287194	-1			0	6	0	0	10	6	14	6	10	28	20	23	7578	1422	-3.53131	0.300239	-0.985001	0.334999
ENSFCAG00000000278	B4	81318520	81325510	-1	KRT85	keratin 85 [Source:HGNC Symbol;Acc:HGNC:6462]	0	0	0	0	4	8	4	2	4	7	7	8	2746	737	-3.56697	0.296205	-0.412495	0.786731
ENSFCAG00000000279	B4	102074341	102091602	-1	NAP1L1	nucleosome assembly protein 1 like 1 [Source:HGNC Symbol;Acc:HGNC:7637]	4100	6988	12711	18553	6762	6935	8693	10166	7720	10863	11248	10265	3244	1555	1.23837	0.197315	-0.247517	0.705199
ENSFCAG00000000280	E2	11288974	11304380	-1	PVR	poliovirus receptor [Source:HGNC Symbol;Acc:HGNC:9705]	2	11	56	111	183	1786	523	300	367	84	238	196	8	30	0.276944	0.937216	1.42469	0.0450224
ENSFCAG00000000281	B4	81355104	81366042	-1	KRT82	keratin 82 [Source:HGNC Symbol;Acc:HGNC:6459]	0	0	0	0	2	4	2	0	2	4	4	2	834	206	-3.5589	0.296401	-0.407402	0.832499
ENSFCAG00000000282	B4	81338404	81345777	-1	KRT84	keratin 84 [Source:HGNC Symbol;Acc:HGNC:6461]	0	0	0	0	0	0	0	0	0	0	0	0	0	0	NA	NA	NA	NA
ENSFCAG00000000283	E2	11262052	11278420	-1	CEACAM19	carcinoembryonic antigen related cell adhesion molecule 19 [Source:HGNC Symbol;Acc:HGNC:31951]	0	0	0	0	2	9	0	2	0	0	0	0	26	9	-4.98638	0.0736227	1.70646	NA
ENSFCAG00000000284	B4	81384781	81394836	-1	KRT75	keratin 75 [Source:HGNC Symbol;Acc:HGNC:24431]	0	0	0	2	26	46	33	22	18	53	64	86	18226	1754	-3.59001	0.293458	-0.671055	0.409602
ENSFCAG00000000285	B4	81412991	81452103	-1			0	0	0	4	18	12	102	66	12	19	21	27	6144	863	-3.58814	0.293458	1.1643	0.189291
ENSFCAG00000000286	B4	81467034	81472654	-1	KRT5	keratin 5 [Source:HGNC Symbol;Acc:HGNC:6442]	0	0	0	0	31	36	51	58	40	64	97	91	21764	6511	-3.56999	0.296205	-0.637647	0.334199
ENSFCAG00000000287	B4	81497969	81506867	-1	KRT71	keratin 71 [Source:HGNC Symbol;Acc:HGNC:28927]	0	0	0	0	44	59	43	50	55	69	128	105	33021	3734	-3.57005	0.296205	-0.712449	0.248775
ENSFCAG00000000288	B4	81518278	81525897	-1	KRT74	keratin 74 [Source:RefSeq peptide;Acc:NP_001265786]	0	0	0	0	7	5	2	11	11	7	16	12	4498	498	-3.56774	0.296205	-0.599889	0.642892
ENSFCAG00000000289	B4	81369895	81382656	-1			0	0	0	0	24	34	7	12	0	3	2	0	131	1	-5.99906	NA	3.08208	0.00571167
ENSFCAG00000000290	B4	81536355	81565652	-1	KRT72	keratin 72 [Source:HGNC Symbol;Acc:HGNC:28932]	4	36	18	6	14	4	3	12	8	25	10	16	3242	322	-5.71443	0.00150691	-0.564308	0.682805
ENSFCAG00000000291	B4	81614149	81619169	-1	KRT1	keratin 1 [Source:HGNC Symbol;Acc:HGNC:6412]	0	0	0	0	19	28	16	20	18	40	60	60	11593	6404	-3.56982	0.296205	-0.924658	0.232901
ENSFCAG00000000293	B4	81689943	81699150	-1	KRT76	keratin 76 [Source:HGNC Symbol;Acc:HGNC:24430]	0	0	0	0	0	0	0	0	0	2	0	0	12	0	-2.80979	NA	-0.395371	NA
ENSFCAG00000000294	B4	81710775	81716483	-1	KRT3	keratin 3 [Source:HGNC Symbol;Acc:HGNC:6440]	0	0	0	5	0	1	0	0	0	0	0	0	1	1	-0.0954154	NA	0.217113	NA
ENSFCAG00000000295	B4	81728499	81734774	-1	KRT4	keratin 4 [Source:HGNC Symbol;Acc:HGNC:6441]	0	0	6	0	0	0	0	0	0	0	0	0	11	5	-2.07092	0.573207	NA	NA
ENSFCAG00000000296	B4	81746895	81758413	-1	KRT79	keratin 79 [Source:HGNC Symbol;Acc:HGNC:28930]	0	0	0	0	5	6	2	4	2	4	14	6	1847	1098	-3.56687	0.296205	-0.316375	0.849933
ENSFCAG00000000297	B4	81764382	81772931	-1	KRT78	keratin 78 [Source:HGNC Symbol;Acc:HGNC:28926]	4	0	0	0	0	10	2	4	0	0	0	2	210	32	-7.94349	8.32676e-05	1.40007	0.402432
ENSFCAG00000000298	B4	81809522	81816614	-1			0	6	0	22	738	10148	918	288	18	13	64	24	1072	551	-5.64274	0.0106372	5.80294	2.83854e-14
ENSFCAG00000000299	B4	81848540	81852835	1			0	0	18	0	2	4	0	0	0	0	0	0	104	22	-3.20055	0.267382	0.990249	NA
ENSFCAG00000000300	B4	81894700	81924571	1	EIF4B	eukaryotic translation initiation factor 4B [Source:HGNC Symbol;Acc:HGNC:3285]	35006	8265	12805	15046	7774	15729	14669	15233	12945	11229	21064	27862	10089	4934	-0.891277	0.358827	-0.376861	0.364661
ENSFCAG00000000301	C1	108732888	108878874	1	ARHGEF4	Rho guanine nucleotide exchange factor 4 [Source:HGNC Symbol;Acc:HGNC:684]	45	24	39	9	2	11	16	24	11	4	16	14	318	257	-4.1128	0.00370368	0.185203	0.898273
ENSFCAG00000000303	C1	108884450	108909852	-1			279	90	158	142	59	209	156	149	126	54	120	259	85	8	-0.142792	0.952721	0.0745114	0.930463
ENSFCAG00000000304	B4	81931363	81944192	1	TNS2	tensin 2 [Source:HGNC Symbol;Acc:HGNC:19737]	227	139	601	751	80	200	885	494	404	139	415	223	306	86	0.314811	0.870064	0.37404	0.685635
ENSFCAG00000000305	B4	81944803	81959730	-1	SPRYD3	SPRY domain containing 3 [Source:HGNC Symbol;Acc:HGNC:25920]	577	395	897	967	607	1789	955	697	796	532	1951	1367	1522	1231	-1.80393	0.185709	-0.108008	0.889025
ENSFCAG00000000306	B4	81972072	81975696	1	IGFBP6	insulin like growth factor binding protein 6 [Source:HGNC Symbol;Acc:HGNC:5475]	128	21	101	222	52	77	424	373	990	434	1945	1624	60	24	0.000515282	0.99973	-2.26045	0.000395382
ENSFCAG00000000307	B4	81977217	81986400	1	SOAT2	sterol O-acyltransferase 2 [Source:HGNC Symbol;Acc:HGNC:11178]	89	80	102	115	6	36	125	44	344	114	275	137	4	2	1.56629	0.39602	-2.02994	0.0051197
ENSFCAG00000000308	D1	88547584	88597141	-1	WT1	Wilms tumor 1 [Source:HGNC Symbol;Acc:HGNC:12796]	0	98	515	303	28	64	269	261	0	0	4	8	8	8	3.84322	0.0195117	5.01214	7.57056e-10
ENSFCAG00000000310	D1	88731622	88754978	1	EIF3M	eukaryotic translation initiation factor 3 subunit M [Source:HGNC Symbol;Acc:HGNC:24460]	8641	5307	7071	11751	4146	19447	18074	13183	10427	6456	9702	10511	4325	2079	0.0437316	0.980288	0.451363	0.361933
ENSFCAG00000000311	D2	47644106	47650764	-1			8	0	0	0	0	0	0	0	0	0	0	0	0	0	-2.04885	NA	NA	NA
ENSFCAG00000000312	D2	47678339	47679712	1	GPRIN2	G protein regulated inducer of neurite outgrowth 2 [Source:HGNC Symbol;Acc:HGNC:23730]	0	0	0	0	0	0	0	0	0	0	0	0	36	58	-6.5932	0.00596449	NA	NA
ENSFCAG00000000313	E3	5172539	5174735	-1			0	0	0	0	0	0	0	0	0	0	0	0	0	0	NA	NA	NA	NA
ENSFCAG00000000315	E3	5357266	5359036	1	BHLHA15	basic helix-loop-helix family member a15 [Source:HGNC Symbol;Acc:HGNC:22265]	0	0	14	0	0	2	0	0	0	0	14	0	0	0	1.78742	NA	-0.845287	NA
ENSFCAG00000000316	E3	5360588	5386980	-1	TECPR1	tectonin beta-propeller repeat containing 1 [Source:HGNC Symbol;Acc:HGNC:22214]	26	51	302	60	54	144	341	242	184	36	300	210	76	24	0.510086	0.82219	0.125562	0.903133
ENSFCAG00000000317	E3	5418776	5486008	-1	BAIAP2L1	BAI1 associated protein 2 like 1 [Source:HGNC Symbol;Acc:HGNC:21649]	2917	36	411	146	16	69	111	93	16	16	56	48	251	128	-2.59876	0.06543	1.01893	0.165762
ENSFCAG00000000318	D3	10733160	10745948	1	OAS1	2'-5'-oligoadenylate synthetase 1 [Source:HGNC Symbol;Acc:HGNC:8086]	166	68	853	602	16	129	130	174	50	12	12	20	28	32	1.95423	0.154221	1.90042	0.0128368
ENSFCAG00000000320	D3	10752196	10770042	1	OAS3	2'-5'-oligoadenylate synthetase 3 [Source:HGNC Symbol;Acc:HGNC:8088]	44	137	976	1008	104	250	133	89	202	32	115	139	7	30	3.31726	0.0109302	0.307293	0.730501
ENSFCAG00000000321	E2	7384745	7473701	-1			543	4	0	54	95	392	22	20	6	12	35	26	3743	828	-6.63194	6.70329e-05	2.47474	0.00652223
ENSFCAG00000000322	D3	10776423	10794769	1	OAS2	2'-5'-oligoadenylate synthetase 2 [Source:HGNC Symbol;Acc:HGNC:8087]	221	282	1579	879	66	139	317	321	442	309	651	684	58	16	2.67116	0.00951051	-1.27902	0.0114195
ENSFCAG00000000323	D3	10849050	10876721	-1	RASAL1	RAS protein activator like 1 [Source:HGNC Symbol;Acc:HGNC:9873]	0	2	36	61	18	34	14	26	18	0	31	18	84	16	-1.10742	0.732597	0.582395	0.644632
ENSFCAG00000000324	E2	7353853	7363686	1	NAPSA	napsin A aspartic peptidase [Source:HGNC Symbol;Acc:HGNC:13395]	33	4	70	131	1	12	7	6	6	0	6	0	0	0	2.16418	0.4302	0.707575	0.687852
ENSFCAG00000000325	E2	7308342	7325642	-1	POLD1	DNA polymerase delta 1, catalytic subunit [Source:HGNC Symbol;Acc:HGNC:9175]	20	60	170	173	282	1193	468	354	330	64	128	54	58	36	0.520829	0.804538	1.75599	0.0136471
ENSFCAG00000000327	E2	7302062	7304674	-1			6	6	0	6	0	2	0	0	4	2	0	0	0	2	0.123906	NA	-0.641079	NA
ENSFCAG00000000328	D3	10914472	10917673	1	RITA1	RBPJ interacting and tubulin associated 1 [Source:HGNC Symbol;Acc:HGNC:25925]	98	30	131	105	52	626	489	203	296	90	307	289	6	16	0.593013	0.783231	0.352932	0.68702
ENSFCAG00000000329	E2	7272514	7298328	-1	MYBPC2	myosin binding protein C, fast type [Source:HGNC Symbol;Acc:HGNC:7550]	266557	354	320	326	0	10	0	2	0	0	0	0	18	0	-5.72267	NA	1.15564	NA
ENSFCAG00000000330	D3	10918495	10925472	-1	IQCD	IQ motif containing D [Source:HGNC Symbol;Acc:HGNC:25168]	31	34	72	39	36	178	24	11	18	20	38	57	4	2	1.60636	0.32697	0.839486	0.41275
ENSFCAG00000000332	E2	7266946	7272089	1			40	4	8	14	2	24	12	4	0	2	34	14	0	2	-0.667848	0.851363	-0.153193	0.936995
ENSFCAG00000000333	D3	11006044	11026668	-1	SLC8B1	solute carrier family 8 member B1 [Source:HGNC Symbol;Acc:HGNC:26175]	33	30	133	116	33	124	172	122	194	51	232	184	8	4	2.00142	0.11772	-0.536368	0.429431
ENSFCAG00000000334	E2	7259361	7266637	-1	EMC10	ER membrane protein complex subunit 10 [Source:HGNC Symbol;Acc:HGNC:27609]	182	70	285	315	88	312	358	362	246	128	419	330	152	76	-0.233135	0.900273	-0.0102025	0.991114
ENSFCAG00000000335	E2	7091674	7131945	1	SHANK1	SH3 and multiple ankyrin repeat domains 1 [Source:HGNC Symbol;Acc:HGNC:15474]	1	8	0	57	0	1	0	0	4	1	4	4	0	0	3.70206	0.207193	-1.73782	NA
ENSFCAG00000000336	D1	108091101	108092483	-1	CHRM1	cholinergic receptor muscarinic 1 [Source:HGNC Symbol;Acc:HGNC:1950]	2	0	5	0	1	0	0	2	0	0	40	24	4	0	-0.680904	NA	-2.2666	0.124441
ENSFCAG00000000338	A1	112026022	112038657	-1	SAR1B	secretion associated Ras related GTPase 1B [Source:HGNC Symbol;Acc:HGNC:10535]	15600	1417	1439	1338	974	4083	3427	2256	2446	2089	3751	4742	880	541	-1.83659	NA	-0.305388	0.55492
ENSFCAG00000000341	A3	16058416	16069491	1	SERINC3	serine incorporator 3 [Source:HGNC Symbol;Acc:HGNC:11699]	3843	750	2049	872	303	1072	1124	726	1386	1171	2317	3791	714	532	-0.897298	0.463372	-1.37291	0.00130296
ENSFCAG00000000344	B3	33511989	33516370	-1	CYP1A2	cytochrome P450 family 1 subfamily A member 2 [Source:HGNC Symbol;Acc:HGNC:2596]	0	0	0	0	0	0	0	0	2	0	10	0	0	0	NA	NA	-1.16013	NA
ENSFCAG00000000345	D2	52399199	52419706	-1	SLC16A12	solute carrier family 16 member 12 [Source:HGNC Symbol;Acc:HGNC:23094]	44	35	799	2	8	8	0	0	4	0	28	0	38	24	1.56828	0.529534	-0.244675	0.913447
ENSFCAG00000000347	B3	33466299	33484008	-1	CSK	c-src tyrosine kinase [Source:HGNC Symbol;Acc:HGNC:2444]	13	166	763	515	68	341	269	326	82	50	235	152	214	54	1.02874	0.633477	0.919382	0.125153
ENSFCAG00000000348	F1	47206407	47330777	-1	CDC73	cell division cycle 73 [Source:HGNC Symbol;Acc:HGNC:16783]	1631	1169	2496	2450	279	486	727	642	470	386	916	1213	824	177	0.705382	0.547426	-0.387335	0.466591
ENSFCAG00000000349	C1	101274806	101287817	1	BCL9	B-cell CLL/lymphoma 9 [Source:HGNC Symbol;Acc:HGNC:1008]	165	308	415	369	14	32	81	46	12	4	68	32	72	68	1.04059	0.342752	0.619995	0.558182
ENSFCAG00000000350	B3	33448707	33460389	-1	LMAN1L	lectin, mannose binding 1 like [Source:HGNC Symbol;Acc:HGNC:6632]	0	0	0	3	0	0	6	2	0	2	0	0	8	0	-1.26721	NA	0.475095	NA
ENSFCAG00000000351	C1	101398438	101399514	-1	GJA5	gap junction protein alpha 5 [Source:HGNC Symbol;Acc:HGNC:4279]	36	15	51	0	0	0	0	0	0	0	0	0	0	0	0.712547	0.878046	NA	NA
ENSFCAG00000000352	B3	33407698	33430361	1	SCAMP2	secretory carrier membrane protein 2 [Source:HGNC Symbol;Acc:HGNC:10564]	276	167	471	213	102	310	151	187	218	124	334	302	291	102	-0.503529	0.731665	-0.329802	0.557037
ENSFCAG00000000354	A1	213244879	213326801	1	ZFR	zinc finger RNA binding protein [Source:HGNC Symbol;Acc:HGNC:17277]	4968	3094	3018	4803	1192	2694	2482	2297	1397	1253	2901	4005	1032	537	0.447882	0.765877	-0.0496775	0.942632
ENSFCAG00000000355	B2	146309965	146358826	1	SLC22A3	solute carrier family 22 member 3 [Source:HGNC Symbol;Acc:HGNC:10967]	450	26	99	14	0	0	0	0	14	5	13	24	25	76	-2.33315	0.125396	-4.15518	0.000672251
ENSFCAG00000000356	B2	146500462	146574108	1	MAP3K4	mitogen-activated protein kinase kinase kinase 4 [Source:HGNC Symbol;Acc:HGNC:6856]	3626	1850	1602	684	218	445	538	776	527	503	613	414	926	608	-0.60909	0.708384	-0.139033	0.845943
ENSFCAG00000000357	B2	146581694	146612100	-1	AGPAT4	1-acylglycerol-3-phosphate O-acyltransferase 4 [Source:HGNC Symbol;Acc:HGNC:20885]	463	351	258	284	84	328	630	379	490	191	420	434	121	41	0.319223	0.862066	-0.182853	0.818771
ENSFCAG00000000359	A1	214157797	214208870	-1	CDH6	cadherin 6 [Source:HGNC Symbol;Acc:HGNC:1765]	36	188	46	200	4	8	21	6	0	2	0	0	14	0	2.82578	0.0991659	2.60679	0.0510405
ENSFCAG00000000360	A1	213974963	214098713	1	DROSHA	drosha ribonuclease III [Source:HGNC Symbol;Acc:HGNC:17904]	1999	2338	2166	3392	493	919	1216	1154	574	531	906	1041	571	515	0.775465	0.517207	0.332498	0.454535
ENSFCAG00000000362	B3	137728094	137952847	1	UNC79	unc-79 homolog (C. elegans) [Source:HGNC Symbol;Acc:HGNC:19966]	1	12	158	4	0	4	24	27	0	4	56	42	16	2	1.69285	0.520025	-0.613757	0.716206
ENSFCAG00000000363	B3	137964908	138023077	-1	PRIMA1	proline rich membrane anchor 1 [Source:HGNC Symbol;Acc:HGNC:18319]	6	0	93	0	5	0	1	0	41	10	394	485	2	12	0.327906	NA	-3.85921	0.00253054
ENSFCAG00000000364	A2	145309668	145312464	1	ATP6V1F	ATPase H+ transporting V1 subunit F [Source:HGNC Symbol;Acc:HGNC:16832]	618	222	516	1134	92	985	576	354	201	117	1056	669	5263	2318	-3.2163	0.0210343	-0.0127384	0.992492
ENSFCAG00000000368	A3	121231749	121283109	1	CIB4	calcium and integrin binding family member 4 [Source:HGNC Symbol;Acc:HGNC:33703]	7	0	2	0	0	0	0	0	0	0	0	0	20	0	-3.28007	0.283504	NA	NA
ENSFCAG00000000370	B1	145402471	145412629	-1	AREG	amphiregulin [Source:HGNC Symbol;Acc:HGNC:651]	18	113	741	363	278	289	36	170	279	309	153	85	127	13	1.73678	0.314887	-0.0172233	0.991552
ENSFCAG00000000371	C1	50073097	50096193	-1	KANK4	KN motif and ankyrin repeat domains 4 [Source:HGNC Symbol;Acc:HGNC:27263]	61	3	58	30	242	534	545	249	665	279	954	750	64	24	-1.64038	0.320223	-0.653495	0.214271
ENSFCAG00000000372	E3	8690282	8728108	1	PRKRIP1	PRKR interacting protein 1 (IL11 inducible) [Source:HGNC Symbol;Acc:HGNC:21894]	266	41	94	57	43	65	37	84	54	45	80	80	41	1	-0.672148	0.79584	-0.0852638	0.924996
ENSFCAG00000000375	X	3110376	3385224	-1			0	0	4	0	0	1	0	0	0	0	0	0	81	0	-3.56329	NA	0.217113	NA
ENSFCAG00000000376	E3	8756508	8763425	1	LRWD1	leucine rich repeats and WD repeat domain containing 1 [Source:HGNC Symbol;Acc:HGNC:21769]	95	132	309	186	330	820	1170	546	1044	302	796	889	184	43	0.0573157	0.980658	-0.0713053	0.930485
ENSFCAG00000000377	E3	8764009	8767270	-1			353	16	61	14	31	127	81	113	89	63	96	105	4	27	-2.10282	0.26533	-0.0648517	0.935171
ENSFCAG00000000379	E3	8769061	8793313	-1			84	56	98	40	40	100	109	44	385	114	132	110	98	16	-0.649862	0.709785	-1.33856	0.0513551
ENSFCAG00000000381	A3	1361922	1373387	-1	SLCO4A1	solute carrier organic anion transporter family member 4A1 [Source:HGNC Symbol;Acc:HGNC:10953]	0	4	87	259	13	114	67	120	54	42	52	66	84	28	0.208882	0.962138	0.389743	0.64176
ENSFCAG00000000383	A3	1299831	1346811	-1	NTSR1	neurotensin receptor 1 [Source:HGNC Symbol;Acc:HGNC:8039]	0	0	0	0	0	0	4	0	0	0	0	0	0	0	NA	NA	0.729118	NA
ENSFCAG00000000386	B4	62606838	62670664	1	ARNTL2	aryl hydrocarbon receptor nuclear translocator like 2 [Source:HGNC Symbol;Acc:HGNC:18984]	13	49	225	34	3	2	137	127	4	4	6	12	94	85	-0.792713	0.748546	2.70066	0.0106606
ENSFCAG00000000387	B4	62742094	62776287	1	SMCO2	single-pass membrane protein with coiled-coil domains 2 [Source:HGNC Symbol;Acc:HGNC:34448]	0	1	0	3	0	6	1	2	0	0	0	0	0	0	1.066	NA	1.16305	NA
ENSFCAG00000000388	D4	95102460	95105784	-1	EDF1	endothelial differentiation related factor 1 [Source:HGNC Symbol;Acc:HGNC:3164]	1185	51	144	170	32	167	101	162	121	54	361	479	284	172	-2.60996	0.00222934	-0.99276	0.167374
ENSFCAG00000000389	D4	95125033	95139060	1	TRAF2	TNF receptor associated factor 2 [Source:HGNC Symbol;Acc:HGNC:12032]	41	11	151	156	32	263	44	68	92	22	68	128	2	4	2.13862	0.234775	0.332954	0.74996
ENSFCAG00000000390	A3	104193173	104193883	-1			0	0	62	0	0	0	0	0	0	0	0	0	0	0	2.77904	NA	NA	NA
ENSFCAG00000000391	D4	95148351	95151272	-1	FBXW5	F-box and WD repeat domain containing 5 [Source:HGNC Symbol;Acc:HGNC:13613]	1208	135	477	336	162	784	939	683	1455	622	2159	2130	679	350	-2.00031	0.0120395	-1.28848	0.00807625
ENSFCAG00000000392	D4	95152559	95153903	1	C8G	complement C8 gamma chain [Source:HGNC Symbol;Acc:HGNC:1354]	10	2	7	42	16	19	23	26	56	10	65	59	6	4	0.396808	0.905711	-0.945571	0.230906
ENSFCAG00000000393	D4	95179232	95181309	1	PTGDS	prostaglandin-H2 D-isomerase precursor [Source:RefSeq peptide;Acc:NP_001009300]	4	0	9	0	0	0	0	0	16	0	32	66	18	16	-3.04222	0.234695	-4.40865	0.000379324
ENSFCAG00000000394	D4	95188814	95190637	1	C9orf142	chromosome 9 open reading frame 142 [Source:HGNC Symbol;Acc:HGNC:27849]	2534	667	820	570	181	515	583	331	850	320	846	822	669	236	-0.976484	0.402886	-0.79313	0.0881319
ENSFCAG00000000395	D4	95191103	95193310	-1	CLIC3	chloride intracellular channel 3 [Source:HGNC Symbol;Acc:HGNC:2064]	0	0	0	0	0	2	16	6	14	0	14	3	108	122	-7.53968	0.000808764	-0.322542	0.869388
ENSFCAG00000000396	D4	95197633	95217549	-1	ABCA2	ATP binding cassette subfamily A member 2 [Source:HGNC Symbol;Acc:HGNC:32]	52	90	319	212	44	76	170	111	142	58	310	501	168	114	-0.430715	0.843449	-1.12788	0.0947666
ENSFCAG00000000398	D4	95227183	95229512	-1	NPDC1	neural proliferation, differentiation and control 1 [Source:HGNC Symbol;Acc:HGNC:7899]	1	22	76	34	14	24	247	181	697	292	370	656	70	24	-0.753549	0.79291	-2.0423	0.0079125
ENSFCAG00000000399	D4	95234864	95239493	-1	ENTPD2	ectonucleoside triphosphate diphosphohydrolase 2 [Source:HGNC Symbol;Acc:HGNC:3364]	2	0	2	0	1	4	20	15	0	10	21	18	56	0	-4.25879	NA	-0.272926	0.877079
ENSFCAG00000000400	D1	69084944	69121578	1	AMPD3	adenosine monophosphate deaminase 3 [Source:HGNC Symbol;Acc:HGNC:470]	796	36	364	234	47	84	34	40	352	317	1212	1486	281	42	-1.23581	0.431555	-3.60293	1.27995e-11
ENSFCAG00000000401	D4	95261903	95265770	1	UAP1L1	UDP-N-acetylglucosamine pyrophosphorylase 1 like 1 [Source:HGNC Symbol;Acc:HGNC:28082]	27	224	638	91	143	515	13	8	80	28	314	476	40	160	0.328564	0.914318	-0.117479	0.946204
ENSFCAG00000000404	D1	69173853	69186390	-1	LYVE1	lymphatic vessel endothelial hyaluronan receptor 1 [Source:HGNC Symbol;Acc:HGNC:14687]	402	139	272	12	2	0	8	2	10	0	9	4	228	12	-0.836255	0.732044	-0.548962	0.768715
ENSFCAG00000000405	D1	69198793	69272744	-1	MRVI1	murine retrovirus integration site 1 homolog [Source:HGNC Symbol;Acc:HGNC:7237]	273	68	195	88	18	19	18	12	500	321	3503	4172	97	66	-0.969805	0.387407	-6.07851	1.90362e-21
ENSFCAG00000000407	D1	69360300	69387149	1	CTR9	CTR9 homolog, Paf1/RNA polymerase II complex component [Source:HGNC Symbol;Acc:HGNC:16850]	2998	2162	4035	3996	2009	4334	3394	3274	2606	2773	4315	4971	1420	728	0.320562	0.782185	-0.129521	0.801547
ENSFCAG00000000408	D1	49466824	49467936	1	CCDC89	coiled-coil domain containing 89 [Source:HGNC Symbol;Acc:HGNC:26762]	28	231	12	1	31	50	105	72	4	6	18	43	20	2	2.023	NA	1.84414	0.016851
ENSFCAG00000000409	E3	30893716	31060687	1	PARN	poly(A)-specific ribonuclease [Source:HGNC Symbol;Acc:HGNC:8609]	2496	789	2580	2151	724	1454	1770	1203	1433	1178	1789	1770	1373	379	-0.241712	0.872439	-0.254499	0.56709
ENSFCAG00000000411	D1	69448517	69450598	-1	ZBED5	zinc finger BED-type containing 5 [Source:HGNC Symbol;Acc:HGNC:30803]	9192	3861	2919	2152	2808	2142	1895	1484	1081	860	673	367	954	493	-0.200407	0.932518	1.50637	0.0259843
ENSFCAG00000000413	A3	5746553	5836209	1	BMP7	bone morphogenetic protein 7 [Source:HGNC Symbol;Acc:HGNC:1074]	3	0	0	0	0	0	0	0	0	0	0	6	132	104	-8.19099	4.29048e-05	-0.841429	NA
ENSFCAG00000000414	E3	30855697	30875438	-1	BFAR	bifunctional apoptosis regulator [Source:HGNC Symbol;Acc:HGNC:17613]	5532	492	2146	1465	1204	3000	1710	1311	1743	997	1800	1639	602	132	-0.721481	0.716749	0.250072	0.666324
ENSFCAG00000000415	A3	5685315	5698028	-1	SPO11	SPO11, initiator of meiotic double stranded breaks [Source:HGNC Symbol;Acc:HGNC:11250]	0	0	0	0	0	0	0	0	0	0	0	0	0	0	NA	NA	NA	NA
ENSFCAG00000000416	A3	5658805	5679822	-1	RAE1	ribonucleic acid export 1 [Source:HGNC Symbol;Acc:HGNC:9828]	290	155	552	676	106	374	347	343	180	181	209	175	301	136	-0.0482791	0.983379	0.520306	0.313495
ENSFCAG00000000417	A3	5629841	5644149	-1	RBM38	RNA binding motif protein 38 [Source:HGNC Symbol;Acc:HGNC:15818]	98	2	56	36	16	32	46	16	32	2	10	16	0	4	-0.283558	0.944078	0.807817	0.44848
ENSFCAG00000000419	A3	5497986	5506254	-1	PCK1	phosphoenolpyruvate carboxykinase 1 [Source:HGNC Symbol;Acc:HGNC:8724]	8	0	0	0	0	0	0	0	0	0	2	0	18	0	-4.00797	0.201795	-0.395371	NA
ENSFCAG00000000420	A3	5450842	5464106	1	ZBP1	Z-DNA binding protein 1 [Source:HGNC Symbol;Acc:HGNC:16176]	0	0	69	16	0	0	0	0	0	0	0	0	0	2	2.35408	0.484914	NA	NA
ENSFCAG00000000423	C1	191198177	191311593	1	NRP2	neuropilin 2 [Source:HGNC Symbol;Acc:HGNC:8005]	218	919	3743	2797	18	151	684	444	213	98	202	339	1022	133	1.34268	0.400765	0.470467	0.652451
ENSFCAG00000000424	X	83331532	83332137	-1	RAB9B	RAB9B, member RAS oncogene family [Source:HGNC Symbol;Acc:HGNC:14090]	94	4	0	4	10	17	2	0	12	8	60	60	0	2	-2.54373	0.383625	-1.55545	0.190029
ENSFCAG00000000425	D1	20466453	20493344	-1	SCN3B	sodium voltage-gated channel beta subunit 3 [Source:HGNC Symbol;Acc:HGNC:20665]	11	2	2	2	0	0	0	0	0	0	0	0	0	0	-0.470242	NA	NA	NA
ENSFCAG00000000427	B1	19011514	19066127	1	FGL1	fibrinogen like 1 [Source:HGNC Symbol;Acc:HGNC:3695]	128	99	67	166	38	96	221	294	221	160	177	310	56	297	-1.82361	NA	-0.479781	0.523768
ENSFCAG00000000429	B2	87406582	87408243	1			0	0	2	2	2	2	0	4	8	0	0	8	0	0	0.926575	NA	-0.454243	0.823883
ENSFCAG00000000430	C1	161022910	161060567	1	ITGA6	integrin subunit alpha 6 [Source:HGNC Symbol;Acc:HGNC:6142]	1778	1346	4464	5179	1752	4140	10672	8111	745	770	1447	1691	3925	1857	-0.612979	0.725371	2.29065	1.27045e-06
ENSFCAG00000000431	D1	49485322	49486243	1			356	325	684	412	291	1204	554	612	467	118	476	301	151	31	0.958389	0.412908	0.920841	0.107869
ENSFCAG00000000434	A1	177314067	177433099	1	STK10	serine/threonine kinase 10 [Source:HGNC Symbol;Acc:HGNC:11388]	307	284	929	342	124	322	748	869	606	491	946	1022	273	32	0.69468	0.668442	-0.594892	0.359082
ENSFCAG00000000437	B4	92363734	92418255	-1	GNS	glucosamine (N-acetyl)-6-sulfatase [Source:HGNC Symbol;Acc:HGNC:4422]	3611	2154	5622	3248	1312	2441	2400	2439	2075	2247	3673	5584	482	278	1.02807	0.430423	-0.568235	0.194626
ENSFCAG00000000438	A2	16822445	16841977	1	DHX30	DExH-box helicase 30 [Source:HGNC Symbol;Acc:HGNC:16716]	442	158	512	493	447	1361	1448	1442	908	326	869	851	326	189	-0.634959	0.624969	0.640162	0.175094
ENSFCAG00000000439	C1	162765170	162806135	-1	GPR155	G protein-coupled receptor 155 [Source:HGNC Symbol;Acc:HGNC:22951]	2367	896	842	385	159	393	471	450	363	443	585	759	641	310	-0.882544	0.526493	-0.558619	0.217938
ENSFCAG00000000440	D4	34565409	34667439	-1	GLDC	glycine decarboxylase [Source:HGNC Symbol;Acc:HGNC:4313]	45	4	28	18	3	0	0	0	0	0	0	0	0	0	0.1275	0.980288	0.688014	NA
ENSFCAG00000000441	C1	216570695	216928482	1	AGAP1	ArfGAP with GTPase domain, ankyrin repeat and PH domain 1 [Source:HGNC Symbol;Acc:HGNC:16922]	600	409	1974	376	295	736	407	551	342	244	247	478	226	110	0.853704	0.560524	0.592995	0.225606
ENSFCAG00000000442	F1	39770884	39782482	-1	CSRP1	cysteine and glycine rich protein 1 [Source:HGNC Symbol;Acc:HGNC:2469]	607	811	1884	1277	863	4541	1668	1261	2003	698	9571	7850	1749	544	-0.575531	0.740589	-1.07083	0.17174
ENSFCAG00000000443	F1	39912742	40060649	1	NAV1	neuron navigator 1 [Source:HGNC Symbol;Acc:HGNC:15989]	389	1544	1071	2325	28	93	388	299	150	63	305	275	193	60	2.44148	0.00659997	0.0192768	0.989612
ENSFCAG00000000444	F1	40069466	40126418	1	IPO9	importin 9 [Source:HGNC Symbol;Acc:HGNC:19425]	2323	2257	2634	1979	815	2399	2173	1954	1802	1195	3362	3952	835	434	0.462358	0.71464	-0.428642	0.363702
ENSFCAG00000000445	F1	40133623	40136051	1	SHISA4	shisa family member 4 [Source:HGNC Symbol;Acc:HGNC:27139]	1453	13	87	32	22	63	148	93	126	70	209	158	22	33	-3.29034	0.0441224	-0.77661	0.225399
ENSFCAG00000000446	F1	40142052	40182601	-1	LMOD1	leiomodin 1 [Source:HGNC Symbol;Acc:HGNC:6647]	43	8	14	7	18	42	0	0	126	64	466	476	4	6	-1.13164	0.599829	-2.50798	0.0727566
ENSFCAG00000000448	F1	40219044	40237595	1	RNPEP	arginyl aminopeptidase [Source:HGNC Symbol;Acc:HGNC:10078]	604	458	1596	2366	318	516	818	636	946	573	2243	2658	514	516	0.231366	0.912877	-1.30473	0.00711784
ENSFCAG00000000449	F1	40241644	40245705	1	ELF3	E74 like ETS transcription factor 3 [Source:HGNC Symbol;Acc:HGNC:3318]	12	0	29	115	2	4	0	0	0	0	0	2	0	0	2.67832	0.374175	0.644496	NA
ENSFCAG00000000450	F1	40323509	40327713	1	GPR37L1	G protein-coupled receptor 37 like 1 [Source:HGNC Symbol;Acc:HGNC:14923]	0	0	0	0	0	0	0	0	0	0	0	0	0	0	NA	NA	NA	NA
ENSFCAG00000000452	F1	40511031	40519299	-1	UBE2T	ubiquitin conjugating enzyme E2 T [Source:HGNC Symbol;Acc:HGNC:25009]	18	279	215	82	110	194	234	281	36	12	36	18	12	0	3.77133	0.00879644	2.90244	1.57485e-09
ENSFCAG00000000453	F1	40524791	40735500	1	PPP1R12B	protein phosphatase 1 regulatory subunit 12B [Source:HGNC Symbol;Acc:HGNC:7619]	4371	463	397	380	22	69	62	74	41	6	3	40	248	22	-1.5382	0.445148	1.18823	0.207073
ENSFCAG00000000454	F1	40751316	40760074	-1	SYT2	synaptotagmin 2 [Source:HGNC Symbol;Acc:HGNC:11510]	4	24	0	0	2	0	2	0	0	8	0	2	0	0	1.81998	NA	-0.623067	0.756246
ENSFCAG00000000455	B1	138183581	138187389	1			14625	5157	5361	6528	3203	9430	5432	5419	5089	4300	3849	4631	2311	654	-0.112384	0.962001	0.308135	0.579636
ENSFCAG00000000456	C1	23453002	23484036	1	KPNA6	karyopherin subunit alpha 6 [Source:HGNC Symbol;Acc:HGNC:6399]	3178	1350	2837	2775	950	4136	3340	2417	1847	1716	3664	5097	1360	528	-0.10186	0.944083	-0.180888	0.779913
ENSFCAG00000000457	D1	65092781	65093767	-1			0	0	0	0	0	0	0	0	0	0	0	0	0	0	NA	NA	NA	NA
ENSFCAG00000000458	B3	144107575	144113882	1	DLK1	delta like non-canonical Notch ligand 1 [Source:HGNC Symbol;Acc:HGNC:2907]	0	0	0	0	0	0	0	0	0	0	0	0	0	0	NA	NA	NA	NA
ENSFCAG00000000463	A2	8788577	8789700	-1	WDR83OS	WD repeat domain 83 opposite strand [Source:HGNC Symbol;Acc:HGNC:30203]	440	207	50	176	106	768	237	121	336	235	206	179	362	71	-1.31286	0.391097	0.145542	0.890989
ENSFCAG00000000465	A2	8793680	8797392	-1	DHPS	deoxyhypusine synthase [Source:HGNC Symbol;Acc:HGNC:2869]	63	6	17	24	15	30	16	24	19	8	0	19	0	2	-0.443305	0.906193	0.766887	0.536823
ENSFCAG00000000466	A2	8802020	8807396	-1	FBXW9	F-box and WD repeat domain containing 9 [Source:HGNC Symbol;Acc:HGNC:28136]	0	40	13	33	26	138	69	57	96	39	60	110	82	24	-1.11183	0.715108	-0.121375	0.895514
ENSFCAG00000000467	A2	8811144	8825502	-1	TNPO2	transportin 2 [Source:HGNC Symbol;Acc:HGNC:19998]	252	451	515	726	489	2744	1457	937	918	341	1614	1614	392	92	0.414966	0.803222	0.332602	0.650087
ENSFCAG00000000468	A2	8834866	8842054	1	ASNA1	arsA arsenite transporter, ATP-binding, homolog 1 (bacterial) [Source:HGNC Symbol;Acc:HGNC:752]	1298	262	366	438	401	1195	546	450	470	178	646	717	532	120	-1.21781	0.241192	0.448544	0.472238
ENSFCAG00000000470	A2	8845500	8849489	1	BEST2	bestrophin 2 [Source:HGNC Symbol;Acc:HGNC:17107]	0	5	0	0	10	28	0	2	2	0	0	0	0	0	1.4681	NA	2.44522	0.093607
ENSFCAG00000000473	A2	8877377	8879779	-1	PRDX2	peroxiredoxin 2 [Source:HGNC Symbol;Acc:HGNC:9353]	6259	645	362	731	1782	4751	3144	4253	3272	1712	3253	3401	1992	629	-2.50462	0.0103845	0.259653	0.575594
ENSFCAG00000000474	A2	8881853	8887940	1	RNASEH2A	ribonuclease H2 subunit A [Source:HGNC Symbol;Acc:HGNC:18518]	25	42	73	65	242	568	161	170	81	34	35	30	48	32	-0.347914	0.872861	2.499	6.81783e-05
ENSFCAG00000000475	A2	8906594	8927587	1	MAST1	microtubule associated serine/threonine kinase 1 [Source:HGNC Symbol;Acc:HGNC:19034]	0	2	25	4	12	24	8	6	2	0	0	4	0	0	3.18191	NA	2.48839	0.0391411
ENSFCAG00000000476	A2	8928073	8930529	-1	DNASE2	deoxyribonuclease 2, lysosomal [Source:HGNC Symbol;Acc:HGNC:2960]	200	190	623	518	155	574	161	85	213	183	302	296	212	84	0.480867	0.742352	-0.0239021	0.98491
ENSFCAG00000000477	A2	8939001	8946133	1	GCDH	glutaryl-CoA dehydrogenase [Source:HGNC Symbol;Acc:HGNC:4189]	597	11	58	88	28	55	59	54	59	74	85	67	57	44	-2.33783	0.0893417	-0.561869	0.360506
ENSFCAG00000000479	A2	8982127	8985948	1	CALR	calreticulin [Source:HGNC Symbol;Acc:HGNC:1455]	5808	16569	17301	21972	21345	58732	43429	55095	52647	36523	60192	70383	16212	5618	0.042755	0.987059	-0.301823	0.450363
ENSFCAG00000000481	A2	9011883	9075785	1	NFIX	nuclear factor I X [Source:HGNC Symbol;Acc:HGNC:7788]	1101	311	193	310	28	120	38	54	76	67	141	270	287	286	-1.48064	0.191513	-1.09183	0.0928638
ENSFCAG00000000482	A2	9085871	9086197	-1			0	0	7	0	0	0	0	0	0	0	0	0	0	0	1.28028	NA	NA	NA
ENSFCAG00000000483	A2	9089375	9099287	-1	TRMT1	tRNA methyltransferase 1 [Source:HGNC Symbol;Acc:HGNC:25980]	177	190	174	179	448	2032	511	286	476	108	336	186	152	116	-0.574481	0.716708	1.42702	0.0491992
ENSFCAG00000000484	A2	9120630	9123032	-1	STX10	syntaxin 10 [Source:HGNC Symbol;Acc:HGNC:11428]	173	29	92	96	80	141	81	58	150	32	132	133	172	60	-1.71988	0.0996532	-0.141379	0.883599
ENSFCAG00000000485	A2	9126290	9127238	1	IER2	immediate early response 2 [Source:HGNC Symbol;Acc:HGNC:28871]	27	107	176	169	184	443	164	210	129	65	276	331	179	6	0.250671	0.932169	0.476678	0.503137
ENSFCAG00000000486	A2	9159169	9329932	-1	CACNA1A	calcium voltage-gated channel subunit alpha1 A [Source:HGNC Symbol;Acc:HGNC:1388]	16	48	108	104	12	40	57	35	42	12	56	128	32	22	0.665591	0.729979	-0.59045	0.507332
ENSFCAG00000000487	C1	195134825	195156189	-1	MYL1	myosin light chain 1 [Source:HGNC Symbol;Acc:HGNC:7582]	453846	558	591	683	0	1	0	0	0	0	0	0	0	0	-3.25105	NA	0.217113	NA
ENSFCAG00000000492	D4	24633938	24641462	1	IDNK	IDNK, gluconokinase [Source:HGNC Symbol;Acc:HGNC:31367]	431	16	246	18	8	6	4	17	24	20	46	73	40	13	-0.989178	0.681775	-1.83153	0.0244239
ENSFCAG00000000493	D4	94985632	94990315	1	FAM69B	family with sequence similarity 69 member B [Source:HGNC Symbol;Acc:HGNC:28290]	0	0	12	0	0	0	9	8	8	2	14	22	54	0	-2.13229	NA	-1.04585	0.486119
ENSFCAG00000000494	F1	63119300	63126256	1	ADAMTS4	ADAM metallopeptidase with thrombospondin type 1 motif 4 [Source:HGNC Symbol;Acc:HGNC:220]	37	315	202	498	24	130	440	349	150	13	63	49	74	7	2.34442	0.0763079	1.48513	0.0948376
ENSFCAG00000000496	B1	18933383	18998999	-1	PCM1	pericentriolar material 1 [Source:HGNC Symbol;Acc:HGNC:8727]	35029	4353	10098	9661	1486	3221	9397	8303	3727	3743	5692	6699	4312	1676	-0.902123	0.551444	0.105479	0.902885
ENSFCAG00000000497	F1	63087445	63091912	1	NR1I3	nuclear receptor subfamily 1 group I member 3 [Source:HGNC Symbol;Acc:HGNC:7969]	3	0	12	7	8	10	20	8	4	0	8	10	0	0	1.44502	NA	1.06244	0.393193
ENSFCAG00000000498	F1	63034626	63038902	1	MPZ	myelin protein zero [Source:HGNC Symbol;Acc:HGNC:7225]	0	0	0	0	0	0	0	0	0	0	0	0	16	0	-2.98591	NA	NA	NA
ENSFCAG00000000499	F1	62995080	63030586	-1	SDHC	succinate dehydrogenase complex subunit C [Source:HGNC Symbol;Acc:HGNC:10682]	4397	224	529	258	156	463	348	487	490	334	534	352	118	27	-1.8826	NA	-0.296125	0.595498
ENSFCAG00000000501	B2	1104867	1106243	1	OR2B3	olfactory receptor family 2 subfamily B member 3 [Source:HGNC Symbol;Acc:HGNC:8238]	0	0	0	3	0	0	0	0	0	0	0	0	0	0	0.766142	NA	NA	NA
ENSFCAG00000000502	B2	26813995	26815520	-1			8	12	66	68	10	137	93	84	21	28	54	76	188	82	-2.13917	0.253149	0.717198	0.386109
ENSFCAG00000000503	A2	17167116	17170972	-1	NME6	NME/NM23 nucleoside diphosphate kinase 6 [Source:HGNC Symbol;Acc:HGNC:20567]	654	20	182	145	44	64	149	240	87	138	105	115	0	6	-0.802419	NA	0.0276847	0.982114
ENSFCAG00000000504	C2	95463245	95465150	1	ACTRT3	actin related protein T3 [Source:HGNC Symbol;Acc:HGNC:24022]	3	0	0	0	0	3	0	0	2	0	0	0	0	0	-1.40898	NA	0.079563	NA
ENSFCAG00000000505	C2	95446081	95459134	-1	MYNN	myoneurin [Source:HGNC Symbol;Acc:HGNC:14955]	8151	2497	1969	3785	1888	2634	1992	1949	1935	1604	2191	2342	1052	697	-0.403778	0.824061	0.166084	0.786085
ENSFCAG00000000506	B1	113485303	113581422	-1	EGF	pro-epidermal growth factor precursor [Source:RefSeq peptide;Acc:NP_001009381]	24276	21	29	39	4	0	0	0	0	0	0	16	150	76	-7.00794	NA	-0.307138	0.884428
ENSFCAG00000000507	D1	109034305	109046234	1	PLCB3	phospholipase C beta 3 [Source:HGNC Symbol;Acc:HGNC:9056]	78	110	347	419	345	407	634	499	978	396	915	713	161	76	0.309947	0.881832	-0.570855	0.274141
ENSFCAG00000000508	D1	109049174	109058772	-1	BAD	BCL2 associated agonist of cell death [Source:HGNC Symbol;Acc:HGNC:936]	20	2	12	28	23	104	52	26	48	20	41	54	5	2	0.118875	0.975437	0.291119	0.752573
ENSFCAG00000000511	D1	109100386	109115441	1	CCDC88B	coiled-coil domain containing 88B [Source:HGNC Symbol;Acc:HGNC:26757]	0	40	97	124	0	2	14	12	12	8	6	6	10	34	0.649372	0.845086	-0.336732	0.843194
ENSFCAG00000000512	D1	109118211	109128188	1	RPS6KA4	ribosomal protein S6 kinase A4 [Source:HGNC Symbol;Acc:HGNC:10433]	59	332	523	378	398	739	569	324	902	232	258	328	96	30	1.81196	0.0906528	0.238007	0.793779
ENSFCAG00000000513	A1	211548095	211605898	-1	RAI14	retinoic acid induced 14 [Source:HGNC Symbol;Acc:HGNC:14873]	630	2756	7167	7709	1315	2415	7141	5943	5357	3416	7239	6441	2053	935	1.03298	0.509437	-0.436637	0.497459
ENSFCAG00000000514	A1	211494460	211536802	-1	TTC23L	tetratricopeptide repeat domain 23 like [Source:HGNC Symbol;Acc:HGNC:26355]	0	20	24	33	8	8	0	2	0	2	5	14	0	0	5.09819	0.0182851	0.191475	0.929609
ENSFCAG00000000515	D3	47150169	47216730	1			219	369	175	282	21	58	266	132	221	32	215	54	634	364	-1.47008	0.34979	-0.191484	0.879075
ENSFCAG00000000517	D3	47371432	47398816	1	RIOK3	RIO kinase 3 [Source:HGNC Symbol;Acc:HGNC:11451]	12564	2617	4601	8214	2901	5080	3386	3164	3684	5806	4852	7267	3076	1258	-0.49332	0.740293	-0.5246	0.345563
ENSFCAG00000000518	D3	47415586	47433217	1	C18orf8	chromosome 18 open reading frame 8 [Source:HGNC Symbol;Acc:HGNC:24326]	1325	306	821	664	435	792	822	812	631	511	714	821	134	107	-0.0762229	0.974878	0.115271	0.818786
ENSFCAG00000000519	D3	47430797	47487499	-1	NPC1	NPC intracellular cholesterol transporter 1 [Source:HGNC Symbol;Acc:HGNC:7897]	1562	1994	5802	4713	482	1659	2210	1481	1511	1130	2416	4725	2709	1230	0.0912936	0.968425	-0.693356	0.211036
ENSFCAG00000000523	B2	105012627	105017148	-1	HS3ST5	heparan sulfate-glucosamine 3-sulfotransferase 5 [Source:HGNC Symbol;Acc:HGNC:19419]	448	8	2	4	22	61	194	154	22	2	67	34	25	56	-4.91251	0.000227393	1.66806	0.0558111
ENSFCAG00000000530	C1	187677153	187753463	1	CDK15	cyclin dependent kinase 15 [Source:HGNC Symbol;Acc:HGNC:14434]	90	4	21	8	2	4	8	6	4	0	37	10	0	0	-1.11368	NA	-0.91196	0.532785
ENSFCAG00000000531	C1	112011256	112038936	1	BIN1	bridging integrator 1 [Source:HGNC Symbol;Acc:HGNC:1052]	52054	360	593	400	323	1013	1040	1047	619	328	1193	1327	111	55	-4.37402	NA	0.0325855	0.968581
ENSFCAG00000000532	C2	147598137	147605602	-1	ZBTB47	zinc finger and BTB domain containing 47 [Source:HGNC Symbol;Acc:HGNC:26955]	954	253	184	271	90	228	160	93	743	272	1608	1770	207	43	-0.801266	0.630148	-2.66474	1.33198e-07
ENSFCAG00000000533	C2	147568062	147576825	1	HHATL	hedgehog acyltransferase-like [Source:HGNC Symbol;Acc:HGNC:13242]	7929	4	10	8	0	6	0	0	0	0	0	4	0	0	-6.09679	NA	0.181596	NA
ENSFCAG00000000534	A1	176542332	176593219	-1	CREBRF	CREB3 regulatory factor [Source:HGNC Symbol;Acc:HGNC:24050]	4183	535	1109	1360	78	133	269	297	249	463	628	1498	797	440	-1.18622	0.276722	-1.72298	0.00329897
ENSFCAG00000000535	C2	147520292	147562802	1	CCDC13	coiled-coil domain containing 13 [Source:HGNC Symbol;Acc:HGNC:26358]	25	14	2	8	0	0	4	0	0	0	8	14	0	0	0.300906	0.950845	-1.04176	0.557149
ENSFCAG00000000536	A1	176519550	176532279	-1	BNIP1	BCL2 interacting protein 1 [Source:HGNC Symbol;Acc:HGNC:1082]	317	180	136	101	90	80	123	148	143	143	154	124	21	6	0.434585	0.868144	-0.308532	0.671447
ENSFCAG00000000537	C2	147496234	147497823	1			716	459	358	1357	1868	4754	1209	1458	2533	2819	2532	2910	475	246	-0.14443	0.944083	-0.210008	0.803746
ENSFCAG00000000539	A1	176467530	176470085	1	NKX2-5	NK2 homeobox 5 [Source:HGNC Symbol;Acc:HGNC:2488]	0	14	4	0	0	0	33	34	0	0	0	0	0	2	1.10396	0.809741	1.32142	0.394313
ENSFCAG00000000541	C2	147292513	147294255	1	POMGNT2	protein O-linked mannose N-acetylglucosaminyltransferase 2 (beta 1,4-) [Source:HGNC Symbol;Acc:HGNC:25902]	94	61	74	176	108	347	463	232	159	30	147	134	68	28	-0.018181	0.994035	1.24195	0.0333859
ENSFCAG00000000542	C1	15872436	15876540	1	C1QC	complement C1q C chain [Source:HGNC Symbol;Acc:HGNC:1245]	76	174	2035	150	2	0	0	0	0	0	0	0	35	0	3.53323	0.0466748	0.421274	NA
ENSFCAG00000000543	C1	15883778	15885697	1	C1QB	complement C1q B chain [Source:HGNC Symbol;Acc:HGNC:1242]	180	214	2730	763	0	0	0	0	0	0	0	0	108	78	2.17209	0.0863856	NA	NA
ENSFCAG00000000544	C2	126785544	127093695	-1	EPHB1	EPH receptor B1 [Source:HGNC Symbol;Acc:HGNC:3392]	39	6	20	6	0	2	6	4	2	0	36	18	70	26	-2.93844	0.022518	-1.51936	0.294205
ENSFCAG00000000545	F1	35927870	36138801	1	CRB1	crumbs 1, cell polarity complex component [Source:HGNC Symbol;Acc:HGNC:2343]	4	1	77	0	0	0	0	0	0	0	25	0	0	16	-0.0389094	0.994467	-1.43126	NA
ENSFCAG00000000546	C1	36954560	36980224	-1			2	2	15	4	0	16	24	18	21	8	18	1	0	0	2.07724	NA	0.0234367	0.99128
ENSFCAG00000000548	C1	37282729	37304743	1	SLC5A9	solute carrier family 5 member 9 [Source:HGNC Symbol;Acc:HGNC:22146]	0	0	3	0	0	0	0	2	0	0	0	0	118	0	-4.21414	NA	0.421274	NA
ENSFCAG00000000550	C1	37567577	38022729	-1			4	41	13	15	0	0	0	0	0	0	0	0	0	0	3.57678	0.117475	NA	NA
ENSFCAG00000000551	C1	37715643	37763248	-1	BEND5	BEN domain containing 5 [Source:HGNC Symbol;Acc:HGNC:25668]	117	26	31	68	0	0	0	2	4	0	6	6	0	32	-0.749476	0.804932	-1.39884	0.402859
ENSFCAG00000000552	D1	103338979	103339914	-1	OR5M8	olfactory receptor family 5 subfamily M member 8 [Source:HGNC Symbol;Acc:HGNC:14846]	0	0	0	4	0	0	0	0	0	0	0	0	0	0	0.972398	NA	NA	NA
ENSFCAG00000000553	C1	35756413	35760647	1	TSPAN1	tetraspanin 1 [Source:HGNC Symbol;Acc:HGNC:20657]	4	0	0	7	2	6	12	7	0	0	0	0	84	0	-3.38577	NA	3.05461	0.0285905
ENSFCAG00000000554	C1	35764019	35772875	-1	POMGNT1	protein O-linked mannose N-acetylglucosaminyltransferase 1 (beta 1,2-) [Source:HGNC Symbol;Acc:HGNC:19139]	4571	1096	2582	2160	1001	3246	3930	3582	2620	1922	3966	5848	458	464	-0.215706	0.913597	-0.277494	0.620374
ENSFCAG00000000555	C1	35776834	35787008	1	LURAP1	leucine rich adaptor protein 1 [Source:HGNC Symbol;Acc:HGNC:32327]	28	16	21	17	2	26	0	0	8	0	0	0	2	0	0.804364	0.79701	0.723296	0.710051
ENSFCAG00000000557	C2	67705844	67738046	-1	PARP9	poly(ADP-ribose) polymerase family member 9 [Source:HGNC Symbol;Acc:HGNC:24118]	1112	785	2542	502	188	163	312	200	230	244	310	374	370	70	0.889491	0.577124	-0.306121	0.640322
ENSFCAG00000000558	A1	89474683	89501545	-1	WNT3A	Wnt family member 3A [Source:HGNC Symbol;Acc:HGNC:15983]	0	0	0	0	0	8	2	0	0	0	0	0	32	0	-3.44804	NA	1.07274	NA
ENSFCAG00000000559	E1	45309194	45313018	-1	WNT9B	Wnt family member 9B [Source:HGNC Symbol;Acc:HGNC:12779]	0	0	0	0	0	0	0	0	0	0	0	2	0	0	NA	NA	-0.395371	NA
ENSFCAG00000000561	A1	52479995	52528867	-1	RBM26	RNA binding motif protein 26 [Source:HGNC Symbol;Acc:HGNC:20327]	3564	3383	3920	3338	1626	1535	1219	1068	1351	1039	1459	870	2760	1251	-0.213465	0.889187	0.349334	0.638478
ENSFCAG00000000562	B4	22775024	22871525	-1	PRTFDC1	phosphoribosyl transferase domain containing 1 [Source:HGNC Symbol;Acc:HGNC:23333]	71	179	264	887	232	346	350	624	409	432	903	783	60	42	1.86857	0.13878	-0.614692	0.229238
ENSFCAG00000000566	D3	95208009	95265051	1	CTDP1	CTD phosphatase subunit 1 [Source:HGNC Symbol;Acc:HGNC:2498]	114	76	256	181	204	654	364	611	320	134	355	332	133	155	-0.928333	0.566625	0.673812	0.163881
ENSFCAG00000000567	D3	95372782	95424551	-1	PQLC1	PQ loop repeat containing 1 [Source:HGNC Symbol;Acc:HGNC:26188]	92	41	151	75	42	138	100	140	188	64	167	172	136	30	-0.805829	0.602756	-0.484566	0.410612
ENSFCAG00000000568	D3	95452879	95464515	-1	TXNL4A	thioredoxin like 4A [Source:HGNC Symbol;Acc:HGNC:30551]	866	130	447	299	546	1394	734	824	502	290	437	297	309	74	-0.940474	0.437352	1.13909	0.013606
ENSFCAG00000000569	D3	95492948	95502751	1	RBFA	ribosome binding factor A (putative) [Source:HGNC Symbol;Acc:HGNC:26120]	315	72	116	89	166	344	274	235	289	166	289	353	74	74	-1.27709	0.229757	-0.0531778	0.934523
ENSFCAG00000000570	A2	30882061	30894560	1	C3orf49	chromosome 3 open reading frame 49 [Source:HGNC Symbol;Acc:HGNC:25190]	47	96	151	53	9	3	16	21	14	12	31	59	1	19	1.32002	0.530189	-0.926659	0.364597
ENSFCAG00000000573	A2	31069598	31085359	-1	PSMD6	proteasome 26S subunit, non-ATPase 6 [Source:HGNC Symbol;Acc:HGNC:9564]	9835	1354	1364	2465	1325	3366	3535	5375	2534	2478	2779	3153	780	401	-1.04835	0.529854	0.229115	0.698313
ENSFCAG00000000574	A2	139864073	140408508	-1	CADPS2	calcium dependent secretion activator 2 [Source:HGNC Symbol;Acc:HGNC:16018]	82	343	127	20	238	512	78	79	68	89	68	70	129	8	0.813443	0.750948	1.52654	0.051177
ENSFCAG00000000575	D2	60863645	60887620	-1	CPN1	carboxypeptidase N subunit 1 [Source:HGNC Symbol;Acc:HGNC:2312]	14	21	3	14	4	31	10	2	0	0	4	6	0	0	1.4482	0.677945	1.70953	0.217026
ENSFCAG00000000576	C1	8485752	8525777	-1	DHRS3	dehydrogenase/reductase 3 [Source:HGNC Symbol;Acc:HGNC:17693]	11240	382	263	305	38	156	30	20	217	290	77	174	505	110	-3.13068	0.0433251	-1.67395	0.0390012
ENSFCAG00000000577	C1	8592254	8592900	1			1	0	10	30	0	0	0	0	0	0	0	0	0	0	2.98217	0.360543	NA	NA
ENSFCAG00000000580	C1	8730415	8764237	-1	LRRC38	leucine rich repeat containing 38 [Source:HGNC Symbol;Acc:HGNC:27005]	9	0	0	29	0	0	0	0	0	2	0	0	0	0	0.965583	0.844029	-0.395371	NA
ENSFCAG00000000582	F1	66096988	66101076	1	ETV3L	ETS variant 3 like [Source:HGNC Symbol;Acc:HGNC:33834]	5	0	0	1	0	0	2	0	0	0	0	0	0	0	-1.13961	NA	0.421274	NA
ENSFCAG00000000583	F1	66063556	66076119	1	ETV3	ETS variant 3 [Source:HGNC Symbol;Acc:HGNC:3492]	32	53	104	63	12	54	32	39	14	8	48	26	125	75	-1.25038	0.457058	0.513249	0.57884
ENSFCAG00000000585	B4	4574422	4584954	-1	TUBAL3	tubulin alpha like 3 [Source:HGNC Symbol;Acc:HGNC:23534]	3	15	41	19	8	87	14	28	10	10	0	10	0	2	2.63307	0.206773	1.60992	0.14822
ENSFCAG00000000586	B2	53368732	53394242	-1	ELOVL5	ELOVL fatty acid elongase 5 [Source:HGNC Symbol;Acc:HGNC:21308]	196	855	929	1151	867	2892	2241	1873	1634	1193	3250	4851	358	273	0.668394	0.698655	-0.396545	0.476948
ENSFCAG00000000587	B1	19712110	19752028	-1	ZDHHC2	zinc finger DHHC-type containing 2 [Source:HGNC Symbol;Acc:HGNC:18469]	5183	229	90	266	101	79	114	108	284	387	287	432	199	58	-2.71216	NA	-1.63577	0.00195518
ENSFCAG00000000589	B1	44440898	44568664	-1			0	4	13	11	0	0	0	12	2	38	3	164	0	4	0.666873	0.881045	-1.96267	0.208934
ENSFCAG00000000590	B4	4698409	4698858	1	CALML3	calmodulin like 3 [Source:HGNC Symbol;Acc:HGNC:1452]	0	0	0	0	0	2	0	0	2	0	8	0	231	82	-7.66964	0.000576738	-0.81214	NA
ENSFCAG00000000591	B1	19687751	19702122	1	CNOT7	CCR4-NOT transcription complex subunit 7 [Source:HGNC Symbol;Acc:HGNC:14101]	11579	1243	4005	5326	1601	1812	2787	3596	2942	4246	3493	3934	791	492	-0.411638	0.851047	-0.585222	0.301299
ENSFCAG00000000592	A1	192631261	192653215	-1	LARP1	La ribonucleoprotein domain family member 1 [Source:HGNC Symbol;Acc:HGNC:29531]	2934	2950	2676	2664	1442	5189	3392	2870	2922	2019	4270	6227	3227	2260	-0.918479	0.497149	-0.228997	0.681107
ENSFCAG00000000593	A1	192614683	192627777	1	FAXDC2	fatty acid hydroxylase domain containing 2 [Source:HGNC Symbol;Acc:HGNC:1334]	124	71	13	34	4	20	4	13	26	33	114	81	226	263	-3.15908	0.0336626	-2.3771	0.00119152
ENSFCAG00000000594	A1	192581210	192589562	-1	CNOT8	CCR4-NOT transcription complex subunit 8 [Source:HGNC Symbol;Acc:HGNC:9207]	166	285	387	267	93	221	214	331	194	265	252	365	119	32	0.974757	0.376114	-0.372024	0.529441
ENSFCAG00000000595	A1	192537694	192576954	1	GEMIN5	gem nuclear organelle associated protein 5 [Source:HGNC Symbol;Acc:HGNC:20043]	1850	1312	1052	605	1047	2163	2909	2026	2930	1567	3548	2169	489	279	-0.0982107	0.965147	-0.322491	0.528073
ENSFCAG00000000597	E3	9151344	9180692	-1	POR	cytochrome p450 oxidoreductase [Source:HGNC Symbol;Acc:HGNC:9208]	309	527	1037	404	1065	3713	2727	2570	3402	3103	5800	10007	1662	931	-1.71371	0.269624	-1.08902	0.0109537
ENSFCAG00000000598	E3	9145654	9151484	1	TMEM120A	transmembrane protein 120A [Source:HGNC Symbol;Acc:HGNC:21697]	487	74	305	84	242	423	474	541	1132	734	755	682	86	42	-0.7638	0.646076	-1.00084	0.0335029
ENSFCAG00000000600	E3	9055453	9072508	-1	MDH2	malate dehydrogenase 2 [Source:HGNC Symbol;Acc:HGNC:6971]	16674	1160	862	767	703	1182	2806	2961	1502	1218	2064	1836	350	275	-2.18463	NA	0.163914	0.820443
ENSFCAG00000000601	E3	8982752	9014933	-1	SRRM3	serine/arginine repetitive matrix 3 [Source:HGNC Symbol;Acc:HGNC:26729]	0	14	2	0	0	2	2	0	0	0	6	0	0	0	2.3481	NA	-0.189874	NA
ENSFCAG00000000603	D3	22909583	22910251	1	YWHAH	tyrosine 3-monooxygenase/tryptophan 5-monooxygenase activation protein eta [Source:HGNC Symbol;Acc:HGNC:12853]	470	290	548	424	316	254	197	245	317	207	904	730	73	36	0.846981	0.537321	-0.710394	0.308259
ENSFCAG00000000605	X	81890976	81903593	-1			0	0	0	0	0	0	0	0	0	0	0	0	0	0	NA	NA	NA	NA
ENSFCAG00000000606	C1	54842014	54855459	-1	SERBP1	SERPINE1 mRNA binding protein 1 [Source:HGNC Symbol;Acc:HGNC:17860]	12308	1212	2211	3280	2170	5298	4288	5301	3749	2116	3537	3239	2442	905	-1.46124	0.191618	0.406548	0.33476
ENSFCAG00000000608	D1	10037850	10042865	-1	PIH1D2	PIH1 domain containing 2 [Source:HGNC Symbol;Acc:HGNC:25210]	250	73	100	116	65	111	102	78	87	78	52	100	84	6	-0.410594	0.849511	0.158074	0.844823
ENSFCAG00000000609	X	45811951	45906691	-1	PHF8	PHD finger protein 8 [Source:HGNC Symbol;Acc:HGNC:20672]	858	510	934	581	120	502	225	287	139	128	258	379	292	94	0.295746	0.840779	0.334303	0.596157
ENSFCAG00000000610	F1	65302689	65305571	-1			40	79	36	479	1	0	0	2	0	0	0	0	88	0	1.38117	0.603593	0.632395	NA
ENSFCAG00000000611	A3	66439917	66477784	1	SLC3A1	solute carrier family 3 member 1 [Source:HGNC Symbol;Acc:HGNC:11025]	3973	669	838	356	356	484	392	227	240	268	170	442	85	105	-0.934447	0.678443	0.463637	0.510927
ENSFCAG00000000612	A3	66477448	66530384	-1	PREPL	prolyl endopeptidase-like [Source:HGNC Symbol;Acc:HGNC:30228]	12140	1879	2722	1897	957	1548	1651	1104	871	664	891	1405	551	313	-0.870606	NA	0.525666	0.241506
ENSFCAG00000000614	E2	982453	993976	-1			26	10	0	6	9	25	10	11	2	23	2	20	2	4	-0.889334	0.801423	0.0665694	0.97199
ENSFCAG00000000618	B4	107962725	107963130	-1			21	160	54	73	0	0	0	0	0	2	0	0	0	0	3.6066	0.0721986	-0.395371	NA
ENSFCAG00000000620	B1	75818379	76045417	1	FBXW7	F-box and WD repeat domain containing 7 [Source:HGNC Symbol;Acc:HGNC:16712]	6295	1127	3535	2777	762	1825	928	1150	856	1317	1160	1748	2127	834	-0.825999	0.429227	-0.130201	0.853723
ENSFCAG00000000621	D3	9397947	9424165	-1	BRAP	BRCA1 associated protein [Source:HGNC Symbol;Acc:HGNC:1099]	1502	531	802	885	350	731	499	605	446	468	573	920	334	71	0.0287513	0.990703	-0.0923913	0.882799
ENSFCAG00000000623	A3	55955578	55955964	1			0	0	0	0	0	0	0	0	0	0	0	0	0	0	NA	NA	NA	NA
ENSFCAG00000000626	D3	58472927	58478703	1	C18orf21	chromosome 18 open reading frame 21 [Source:HGNC Symbol;Acc:HGNC:28802]	946	311	411	352	559	703	575	642	391	495	425	432	311	110	-0.696683	0.551117	0.528644	0.363702
ENSFCAG00000000629	B2	32667396	32670292	-1			113	212	749	1635	53	555	375	437	254	157	97	70	174	49	1.89757	0.142515	0.928779	0.243799
ENSFCAG00000000631	B1	1166738	1283903	1			0	0	0	0	0	0	0	0	0	0	0	0	0	0	NA	NA	NA	NA
ENSFCAG00000000632	D2	73136296	73177730	1	TDRD1	tudor domain containing 1 [Source:HGNC Symbol;Acc:HGNC:11712]	0	0	0	0	0	0	0	0	0	0	0	8	0	0	NA	NA	-0.957274	NA
ENSFCAG00000000633	D2	73196346	73228559	1	VWA2	von Willebrand factor A domain containing 2 [Source:HGNC Symbol;Acc:HGNC:24709]	2	0	0	0	2	0	0	0	0	0	0	14	144	0	-6.19888	NA	-0.544546	0.774593
ENSFCAG00000000634	D2	73232897	73270057	-1	AFAP1L2	actin filament associated protein 1 like 2 [Source:HGNC Symbol;Acc:HGNC:25901]	166	2	13	10	0	0	2	0	2	0	21	8	58	18	-3.63354	0.00100248	-2.03469	0.18405
ENSFCAG00000000635	D2	73357402	73494462	-1	ABLIM1	actin binding LIM protein 1 [Source:HGNC Symbol;Acc:HGNC:78]	1626	50	191	62	6	26	0	2	55	78	263	412	473	124	-3.17259	0.000929032	-3.83435	7.54338e-06
ENSFCAG00000000636	A2	81818680	81833665	-1	PMPCB	peptidase, mitochondrial processing beta subunit [Source:HGNC Symbol;Acc:HGNC:9119]	6079	1370	1462	3099	1110	2594	8950	7390	4108	3857	3865	5454	835	536	-0.537036	0.748307	0.0813583	0.934523
ENSFCAG00000000637	A2	81781356	81818406	1			2369	558	1189	3816	1221	1923	4227	5669	1441	1702	1150	1612	512	284	0.347307	0.864385	0.971166	0.105097
ENSFCAG00000000638	A2	81765249	81778379	-1	PSMC2	proteasome 26S subunit, ATPase 2 [Source:HGNC Symbol;Acc:HGNC:9548]	12240	1174	1891	2679	1356	4569	11726	16176	3511	3218	4816	5115	1024	584	-1.30938	0.368323	0.863152	0.213531
ENSFCAG00000000639	A2	81165536	81696903	1	RELN	reelin [Source:HGNC Symbol;Acc:HGNC:9957]	135	159	248	30	9	12	34	19	20	10	4	24	232	112	-1.0255	0.579247	0.296909	0.816412
ENSFCAG00000000640	B1	149082217	149086170	1	CSN2	casein beta [Source:HGNC Symbol;Acc:HGNC:2447]	0	0	0	0	0	0	0	0	0	0	0	0	0	0	NA	NA	NA	NA
ENSFCAG00000000642	A1	123771538	123782262	-1	C5orf46	chromosome 5 open reading frame 46 [Source:HGNC Symbol;Acc:HGNC:33768]	0	0	0	0	0	1	0	0	0	0	0	0	120	126	-7.60021	0.000693026	0.217113	NA
ENSFCAG00000000643	D4	81994231	82009337	-1	PHF19	PHD finger protein 19 [Source:HGNC Symbol;Acc:HGNC:24566]	19	98	78	153	454	369	175	164	54	12	40	44	27	36	0.732469	0.721636	3.0779	2.33078e-06
ENSFCAG00000000644	D3	54161640	54189428	-1	DSC2	desmocollin 2 [Source:HGNC Symbol;Acc:HGNC:3036]	14	6	30	77	18	44	555	488	6	16	149	137	2729	589	-5.44138	0.00110542	1.63893	0.123247
ENSFCAG00000000645	D4	82081683	82170504	-1	C5	complement C5 [Source:HGNC Symbol;Acc:HGNC:1331]	9	110	18	28	0	8	2	2	0	0	0	0	6	78	-0.579861	0.861774	1.46944	NA
ENSFCAG00000000646	D3	54219148	54248442	-1	DSC1	desmocollin 1 [Source:HGNC Symbol;Acc:HGNC:3035]	2	7	0	8	94	116	225	240	70	113	232	244	32271	14106	-9.73396	2.85047e-07	0.112244	0.89783
ENSFCAG00000000647	C1	155322477	155421693	-1	SCN9A	sodium voltage-gated channel alpha subunit 9 [Source:HGNC Symbol;Acc:HGNC:10597]	468	200	4	4	28	58	10	10	2	16	39	14	245	109	-1.83221	NA	0.633765	0.618522
ENSFCAG00000000648	A2	153051800	153167830	-1	CREB3L2	cAMP responsive element binding protein 3 like 2 [Source:HGNC Symbol;Acc:HGNC:23720]	236	142	375	418	16	34	98	55	20	15	34	38	148	48	0.416167	0.763279	0.862639	0.256728
ENSFCAG00000000649	A2	43682845	44137143	1	CNTN4	contactin 4 [Source:HGNC Symbol;Acc:HGNC:2174]	279	70	56	16	372	1129	4	2	71	72	122	275	35	28	-1.27713	0.461675	1.13969	0.4767
ENSFCAG00000000650	B3	35780005	35780673	-1	SENP8	SUMO/sentrin peptidase family member, NEDD8 specific [Source:HGNC Symbol;Acc:HGNC:22992]	555	136	82	100	58	24	42	50	60	40	63	28	28	43	-0.910993	0.642464	0.0585848	0.964508
ENSFCAG00000000651	B3	35755716	35762215	1	GRAMD2	GRAM domain containing 2 [Source:HGNC Symbol;Acc:HGNC:27287]	15	105	154	126	119	184	303	161	215	52	124	84	14	34	1.15963	0.530189	0.672973	0.330568
ENSFCAG00000000652	A2	44149998	44183379	-1	IL5RA	interleukin 5 receptor subunit alpha [Source:HGNC Symbol;Acc:HGNC:6017]	67	0	0	0	0	0	0	0	0	0	0	0	9	0	-5.01437	0.0679391	NA	NA
ENSFCAG00000000653	B3	35713882	35729188	1	PKM	pyruvate kinase, muscle [Source:HGNC Symbol;Acc:HGNC:9021]	129326	5144	10380	25863	7746	23537	35158	43657	20197	12939	21809	23197	1933	1733	-1.48346	NA	0.411858	0.473526
ENSFCAG00000000656	B3	35549774	35558647	-1	TMEM202	transmembrane protein 202 [Source:HGNC Symbol;Acc:HGNC:33733]	57	2	26	12	0	1	13	2	2	2	0	2	0	0	-0.424985	0.925771	0.689162	0.717546
ENSFCAG00000000657	C1	3481903	3507739	-1	PLEKHG5	pleckstrin homology and RhoGEF domain containing G5 [Source:HGNC Symbol;Acc:HGNC:29105]	22	58	68	177	20	43	105	62	46	22	12	22	78	2	0.759038	0.756571	0.949813	0.257277
ENSFCAG00000000658	C1	3532843	3547308	-1			352	437	549	692	198	443	586	478	277	239	331	471	236	235	0.0561846	0.979407	0.358187	0.441148
ENSFCAG00000000659	C1	3551798	3560170	1	TAS1R1	taste 1 receptor member 1 [Source:HGNC Symbol;Acc:HGNC:14448]	84	0	37	17	2	4	13	25	3	0	22	41	0	0	-0.516265	0.915402	-0.320138	0.855239
ENSFCAG00000000660	C1	3561189	3567969	1	ZBTB48	zinc finger and BTB domain containing 48 [Source:HGNC Symbol;Acc:HGNC:4930]	206	86	266	497	87	356	218	200	110	49	160	155	80	68	0.416446	0.813091	0.847712	0.0942948
ENSFCAG00000000662	C1	3596613	3603846	1	THAP3	THAP domain containing 3 [Source:HGNC Symbol;Acc:HGNC:20855]	90	110	82	101	8	92	118	108	85	20	104	62	2	2	1.65775	0.40714	0.167421	0.88353
ENSFCAG00000000663	C1	3604978	3651241	-1	DNAJC11	DnaJ heat shock protein family (Hsp40) member C11 [Source:HGNC Symbol;Acc:HGNC:25570]	1618	627	1055	1325	769	3037	3291	2500	1804	742	2132	2325	612	351	-0.377083	0.755291	0.42698	0.418102
ENSFCAG00000000664	D3	69740297	69956633	1	CTIF	cap binding complex dependent translation initiation factor [Source:HGNC Symbol;Acc:HGNC:23925]	93	72	96	70	22	82	115	114	207	54	530	294	108	6	-0.282297	0.905953	-1.5584	0.0163988
ENSFCAG00000000665	X	116613937	116616458	-1			0	0	6	0	8	18	0	0	0	0	0	0	0	0	1.16872	NA	2.25014	0.138161
ENSFCAG00000000667	B2	102728517	102760493	-1	TRAF3IP2	TRAF3 interacting protein 2 [Source:HGNC Symbol;Acc:HGNC:1343]	398	67	194	151	7	7	108	114	87	50	180	101	60	62	-0.803935	0.562496	-0.779424	0.45751
ENSFCAG00000000669	E1	32883502	32883906	1	TMEM100	transmembrane protein 100 [Source:HGNC Symbol;Acc:HGNC:25607]	704	250	340	99	48	67	6	8	191	53	349	64	3	25	0.0356674	0.99274	-1.7826	0.0617851
ENSFCAG00000000671	X	87169423	87249971	1	MID2	midline 2 [Source:HGNC Symbol;Acc:HGNC:7096]	454	342	787	231	106	298	237	176	105	94	176	226	1237	268	-1.39902	0.328674	0.464961	0.351542
ENSFCAG00000000672	A1	89400528	89407994	-1	IBA57	IBA57 homolog, iron-sulfur cluster assembly [Source:HGNC Symbol;Acc:HGNC:27302]	39	8	18	6	7	23	2	8	22	7	5	5	14	0	-0.836821	0.779624	-0.0397614	0.98491
ENSFCAG00000000677	C1	17505255	17511504	1	NCMAP	non-compact myelin associated protein [Source:HGNC Symbol;Acc:HGNC:29332]	2	0	3	2	0	0	0	0	0	0	0	0	0	0	0.405346	NA	NA	NA
ENSFCAG00000000678	C1	17537636	17552447	1			669	351	925	994	114	183	218	197	79	71	138	248	432	142	0.165782	0.915402	0.51674	0.368842
ENSFCAG00000000680	C1	17722454	17749076	-1	RUNX3	runt related transcription factor 3 [Source:HGNC Symbol;Acc:HGNC:10473]	0	12	28	48	18	28	22	36	0	0	0	4	0	5	1.81335	0.551601	3.91596	9.8055e-05
ENSFCAG00000000681	B3	147546651	147566876	1	CEP170B	centrosomal protein 170B [Source:HGNC Symbol;Acc:HGNC:20362]	12	64	213	207	49	209	298	263	374	130	306	566	401	296	-1.88885	0.337312	-0.740219	0.233969
ENSFCAG00000000682	D4	43096057	43389121	1	CCDC171	coiled-coil domain containing 171 [Source:HGNC Symbol;Acc:HGNC:29828]	1559	313	422	271	190	215	130	113	59	44	62	27	151	158	-1.05542	0.456579	1.77703	0.00480867
ENSFCAG00000000683	B3	147618559	147624750	1	C14orf79	chromosome 14 open reading frame 79 [Source:HGNC Symbol;Acc:HGNC:20126]	4	15	26	56	24	57	77	50	101	39	69	80	4	6	1.44483	0.474219	-0.474645	0.477312
ENSFCAG00000000684	B3	147632185	147632730	-1			0	8	24	24	16	112	28	23	10	8	10	6	0	2	2.44774	0.379006	2.02766	0.0128318
ENSFCAG00000000686	B3	147759257	147809504	-1	BRF1	BRF1, RNA polymerase III transcription initiation factor 90 kDa subunit [Source:HGNC Symbol;Acc:HGNC:11551]	168	118	232	165	150	781	533	385	460	152	395	350	272	92	-0.942511	0.468055	0.366582	0.56585
ENSFCAG00000000688	B3	147927424	147948570	1	MTA1	metastasis associated 1 [Source:HGNC Symbol;Acc:HGNC:7410]	119	149	226	414	36	341	358	242	138	60	138	282	74	60	0.709044	0.617484	0.573255	0.447917
ENSFCAG00000000689	B3	147955658	147957347	1	CRIP2	cysteine rich protein 2 [Source:HGNC Symbol;Acc:HGNC:2361]	19	26	131	110	197	334	222	192	364	184	186	132	106	18	-0.192929	0.944083	0.117537	0.899252
ENSFCAG00000000692	C2	77706977	77717650	-1			126	0	0	0	0	0	0	0	0	0	0	0	0	0	-4.35057	NA	NA	NA
ENSFCAG00000000693	C2	77632001	77703504	1	ATP13A5	ATPase 13A5 [Source:HGNC Symbol;Acc:HGNC:31789]	108	2	0	0	0	1	0	0	2	1	13	0	470	65	-7.81165	2.85047e-07	-1.63184	0.314744
ENSFCAG00000000695	C2	74453589	74492451	-1			7838	1609	1872	3450	1442	4020	3563	2871	3716	2773	5018	6645	1249	811	-0.772666	0.576043	-0.58218	0.113497
ENSFCAG00000000697	A3	81227315	81227491	1			0	2	0	0	0	0	0	0	0	0	0	0	0	0	0.779027	NA	NA	NA
ENSFCAG00000000698	B2	80527951	80620242	1	ZNF292	zinc finger protein 292 [Source:HGNC Symbol;Acc:HGNC:18410]	7288	7163	13552	18962	1894	2945	3668	2770	1214	1316	1418	1220	2514	1450	1.20171	0.177803	1.08362	0.00887182
ENSFCAG00000000699	B4	112544206	112555445	1	C12orf29	chromosome 12 open reading frame 29 [Source:HGNC Symbol;Acc:HGNC:25322]	772	206	348	438	245	301	444	353	277	259	267	254	226	158	-0.772175	0.470239	0.342783	0.556568
ENSFCAG00000000700	C1	23827978	23843998	-1	ZBTB8OS	zinc finger and BTB domain containing 8 opposite strand [Source:HGNC Symbol;Acc:HGNC:24094]	234	135	424	245	190	270	286	382	151	121	208	254	73	95	0.109767	0.955952	0.687895	0.12374
ENSFCAG00000000704	C1	23938705	23967438	-1	YARS	tyrosyl-tRNA synthetase [Source:HGNC Symbol;Acc:HGNC:12840]	849	611	997	2693	879	2814	2867	4211	3271	2241	1966	2350	557	288	0.515428	0.744408	-0.00889693	0.992641
ENSFCAG00000000705	F2	73520509	73543545	-1	TMEM71	transmembrane protein 71 [Source:HGNC Symbol;Acc:HGNC:26572]	26	0	15	3	0	0	0	0	0	0	3	2	0	7	-1.37168	0.702257	-0.773844	NA
ENSFCAG00000000706	F2	73558043	73640429	1	PHF20L1	PHD finger protein 20-like 1 [Source:HGNC Symbol;Acc:HGNC:24280]	2909	1256	1620	1599	566	1387	1417	1677	629	973	1066	2098	533	244	0.0533387	0.980288	0.0807333	0.914411
ENSFCAG00000000708	A3	137737238	137753371	-1	RSAD2	radical S-adenosyl methionine domain containing 2 [Source:HGNC Symbol;Acc:HGNC:30908]	17	31	299	444	0	0	4	6	0	0	0	0	0	22	2.4801	0.243688	1.09736	NA
ENSFCAG00000000709	A3	137601525	137646269	-1	RNF144A	ring finger protein 144A [Source:HGNC Symbol;Acc:HGNC:20457]	159	84	295	151	0	0	0	3	146	120	232	340	342	16	-0.695403	0.737566	-6.98717	1.58552e-21
ENSFCAG00000000711	A2	54722207	54775523	1	WNT7A	Wnt family member 7A [Source:HGNC Symbol;Acc:HGNC:12786]	0	8	12	16	92	290	205	138	16	2	0	0	28	6	-0.89779	0.783293	4.44262	2.06945e-07
ENSFCAG00000000713	D2	42309606	42398488	1	SH2D4B	SH2 domain containing 4B [Source:HGNC Symbol;Acc:HGNC:31440]	0	0	0	0	0	0	21	9	0	0	0	0	0	0	NA	NA	2.18289	0.151746
ENSFCAG00000000714	A3	44749303	44764915	-1	CRNKL1	crooked neck pre-mRNA splicing factor 1 [Source:HGNC Symbol;Acc:HGNC:15762]	2775	701	1678	1773	1199	1761	1222	1373	1330	1006	1303	1535	383	166	0.0884364	0.970721	0.188772	0.756187
ENSFCAG00000000715	A3	44764495	45052353	1	CFAP61	cilia and flagella associated protein 61 [Source:HGNC Symbol;Acc:HGNC:15872]	8	17	35	26	12	13	7	18	6	0	6	2	0	0	2.77398	0.227479	1.66553	0.154799
ENSFCAG00000000717	C2	114609797	114610885	-1	AGTR1	angiotensin II receptor type 1 [Source:HGNC Symbol;Acc:HGNC:336]	938	112	61	217	0	2	2	0	4	0	0	0	329	36	-1.81764	0.200331	-0.0989562	NA
ENSFCAG00000000718	D1	64832278	64833219	1	OR52E5	olfactory receptor family 52 subfamily E member 5 [Source:HGNC Symbol;Acc:HGNC:15214]	0	0	0	0	0	0	0	0	0	0	0	0	0	0	NA	NA	NA	NA
ENSFCAG00000000721	B4	804751	903316	-1	LARP4B	La ribonucleoprotein domain family member 4B [Source:HGNC Symbol;Acc:HGNC:28987]	2241	574	793	758	228	864	498	655	602	349	735	1147	320	185	-0.559019	0.719332	-0.312291	0.568615
ENSFCAG00000000724	D2	35423473	35438720	-1	DNAJB12	DnaJ heat shock protein family (Hsp40) member B12 [Source:HGNC Symbol;Acc:HGNC:14891]	403	44	130	121	48	179	81	113	77	32	150	190	6	16	-0.554811	0.832052	-0.0025356	0.997903
ENSFCAG00000000725	D2	35448104	35696522	-1	MICU1	mitochondrial calcium uptake 1 [Source:HGNC Symbol;Acc:HGNC:1530]	7471	885	1733	2321	558	1596	738	691	958	951	989	1372	588	332	-0.834121	0.634863	-0.26354	0.668151
ENSFCAG00000000727	D1	66892866	66893789	-1	OR10A3	olfactory receptor family 10 subfamily A member 3 [Source:HGNC Symbol;Acc:HGNC:8162]	0	0	0	0	0	0	0	0	0	0	0	0	0	0	NA	NA	NA	NA
ENSFCAG00000000730	D1	66990392	67052047	1	TUB	tubby bipartite transcription factor [Source:HGNC Symbol;Acc:HGNC:12406]	12	99	142	10	59	155	22	10	37	0	77	71	2	4	2.94816	0.0778697	0.583142	0.680786
ENSFCAG00000000732	D1	67060068	67124315	-1	RIC3	RIC3 acetylcholine receptor chaperone [Source:HGNC Symbol;Acc:HGNC:30338]	227	3	16	0	0	0	0	0	0	4	0	0	57	24	-4.12472	0.00709004	-0.898976	NA
ENSFCAG00000000734	X	106617577	106679851	-1	ENOX2	ecto-NOX disulfide-thiol exchanger 2 [Source:HGNC Symbol;Acc:HGNC:2259]	6252	135	337	266	38	113	57	84	91	62	129	218	145	69	-2.81879	NA	-0.685151	0.236132
ENSFCAG00000000736	A2	45998972	46045876	1	ARL8B	ADP ribosylation factor like GTPase 8B [Source:HGNC Symbol;Acc:HGNC:25564]	1994	630	1553	2393	707	1652	1642	1367	961	1186	1936	3365	415	128	0.526635	0.751727	-0.398064	0.458894
ENSFCAG00000000737	A2	46056150	46081371	1	EDEM1	ER degradation enhancing alpha-mannosidase like protein 1 [Source:HGNC Symbol;Acc:HGNC:18967]	438	1059	2303	2807	526	1758	2347	2078	802	636	1265	1191	880	409	0.708054	0.653896	0.720981	0.10788
ENSFCAG00000000739	C2	2215997	2228825	1			0	0	6	0	0	0	0	0	2	0	0	0	0	0	1.16872	NA	-0.395371	NA
ENSFCAG00000000741	B2	38477402	38539577	1	TBC1D22B	TBC1 domain family member 22B [Source:HGNC Symbol;Acc:HGNC:21602]	128	94	189	205	36	108	90	108	46	22	108	18	38	2	1.24768	0.461963	0.771958	0.329787
ENSFCAG00000000742	B3	70747521	71105947	1	RYR3	ryanodine receptor 3 [Source:HGNC Symbol;Acc:HGNC:10485]	1413	86	39	40	17	13	25	17	20	35	16	40	564	122	-3.65038	0.000486059	-0.534472	0.589263
ENSFCAG00000000743	B3	71106070	71302529	-1	AVEN	apoptosis and caspase activation inhibitor [Source:HGNC Symbol;Acc:HGNC:13509]	1182	101	149	62	156	571	602	613	485	258	342	455	112	46	-2.00797	0.151057	0.241477	0.694452
ENSFCAG00000000744	C1	23679344	23695142	1			3	0	2	0	0	0	0	0	2	0	0	0	0	0	-0.520004	NA	-0.395371	NA
ENSFCAG00000000746	C1	26685631	26711920	1	AGO1	argonaute 1, RISC catalytic component [Source:HGNC Symbol;Acc:HGNC:3262]	777	101	293	198	40	198	145	124	80	41	142	127	107	5	-0.611577	0.802254	0.358808	0.588525
ENSFCAG00000000747	C1	26723205	26835165	1	AGO3	argonaute 3, RISC catalytic component [Source:HGNC Symbol;Acc:HGNC:18421]	1120	3249	6334	5197	592	882	1481	2096	1116	2274	1871	3663	1593	728	1.08713	0.344193	-0.81079	0.177814
ENSFCAG00000000748	E3	28988205	29125620	-1	XYLT1	xylosyltransferase 1 [Source:HGNC Symbol;Acc:HGNC:15516]	228	67	408	350	42	124	66	30	168	64	294	242	130	6	0.649878	0.760453	-1.37528	0.0244209
ENSFCAG00000000749	D4	18694995	18915016	1			58700	4827	14275	7073	4999	9661	5648	4414	4983	6267	8093	10460	4559	2031	-1.35281	0.379031	-0.181434	0.786618
ENSFCAG00000000752	X	57461705	57487956	1			2	2	2	6	22	55	15	22	12	2	10	19	7	0	-0.453011	NA	1.40193	0.122707
ENSFCAG00000000753	C1	120594276	120614172	-1	DDX18	DEAD-box helicase 18 [Source:HGNC Symbol;Acc:HGNC:2741]	3780	5498	8699	4229	7102	15701	9246	7954	9111	6746	6636	8813	1366	1137	0.870827	0.437352	0.344219	0.538984
ENSFCAG00000000754	C1	102862241	102869617	1	ADAMTSL4	ADAMTS like 4 [Source:HGNC Symbol;Acc:HGNC:19706]	720	105	314	232	2	9	18	13	22	6	62	74	221	80	-1.09263	0.298987	-1.67484	0.065866
ENSFCAG00000000756	B3	121321303	121335316	-1	RPS6KL1	ribosomal protein S6 kinase like 1 [Source:HGNC Symbol;Acc:HGNC:20222]	14	12	161	31	38	163	45	16	10	0	2	10	0	0	3.16153	0.156174	3.11747	0.000636359
ENSFCAG00000000758	X	87764448	88001859	1	COL4A5	collagen type IV alpha 5 chain [Source:HGNC Symbol;Acc:HGNC:2207]	124	32	1490	35	578	996	50	54	3909	2913	10279	10547	4546	2824	-3.44764	0.0894717	-3.27179	7.12828e-05
ENSFCAG00000000759	F1	66711765	66713182	1			0	0	0	0	0	6	0	0	0	0	6	0	0	22	-3.83955	NA	-0.0164096	NA
ENSFCAG00000000760	X	88039093	88042500	-1	IRS4	insulin receptor substrate 4 [Source:HGNC Symbol;Acc:HGNC:6128]	0	0	0	0	0	0	0	0	0	0	0	0	0	0	NA	NA	NA	NA
ENSFCAG00000000762	C2	93075511	93421194	-1	FNDC3B	fibronectin type III domain containing 3B [Source:HGNC Symbol;Acc:HGNC:24670]	2105	3354	3191	5979	1089	1988	2164	2726	1679	1236	3188	2876	359	183	1.96008	0.0628754	-0.0992808	0.866886
ENSFCAG00000000763	A2	917774	921817	-1	MBD3	methyl-CpG binding domain protein 3 [Source:HGNC Symbol;Acc:HGNC:6918]	140	12	92	200	297	939	637	704	534	152	477	488	60	82	-0.94332	0.633211	0.641889	0.20912
ENSFCAG00000000764	A1	174751934	174753274	1	DRD1	dopamine receptor D1 [Source:HGNC Symbol;Acc:HGNC:3020]	2	0	8	0	0	0	0	0	0	0	0	0	0	0	0.725062	NA	NA	NA
ENSFCAG00000000765	A1	18617183	18619075	-1	FOXO1	forkhead box O1 [Source:HGNC Symbol;Acc:HGNC:3819]	473	45	159	159	14	52	23	31	34	2	21	2	144	92	-1.56426	0.113035	0.848589	0.472411
ENSFCAG00000000768	A3	101613234	101761050	1	DNAH6	dynein axonemal heavy chain 6 [Source:HGNC Symbol;Acc:HGNC:2951]	40	76	260	424	136	264	440	290	20	26	8	84	36	0	2.56739	0.13098	2.86654	4.87951e-06
ENSFCAG00000000770	A3	101763446	101816271	-1	TRABD2A	TraB domain containing 2A [Source:HGNC Symbol;Acc:HGNC:27013]	5	12	36	408	132	305	509	398	8	4	13	14	4	12	2.58095	NA	4.90885	3.131e-26
ENSFCAG00000000772	C1	49588927	49634697	-1	TM2D1	TM2 domain containing 1 [Source:HGNC Symbol;Acc:HGNC:24142]	2011	626	1642	3082	358	1140	1150	1342	948	1248	1412	2315	431	237	0.530634	0.74171	-0.605949	0.218812
ENSFCAG00000000774	F2	1810211	1812842	1	C8orf22	chromosome 8 open reading frame 22 [Source:HGNC Symbol;Acc:HGNC:31745]	748	2	0	7	0	3	0	0	2	2	0	2	0	19	-5.06183	0.0209011	-0.540289	NA
ENSFCAG00000000775	D2	37044476	37054353	-1	AP3M1	adaptor related protein complex 3 mu 1 subunit [Source:HGNC Symbol;Acc:HGNC:569]	2070	1337	1843	2184	957	1632	2948	3145	1322	1605	2018	2952	353	271	0.624136	0.64333	0.125082	0.857018
ENSFCAG00000000777	B2	151047065	151055709	-1	T	T brachyury transcription factor [Source:HGNC Symbol;Acc:HGNC:11515]	0	0	0	0	0	0	0	0	0	0	0	0	0	0	NA	NA	NA	NA
ENSFCAG00000000778	B1	59793779	59875205	-1	CLCN3	chloride voltage-gated channel 3 [Source:HGNC Symbol;Acc:HGNC:2021]	3208	1480	2456	646	805	1273	1776	999	619	697	654	1103	2408	1209	-1.28571	0.290313	0.66359	0.169285
ENSFCAG00000000782	E2	9482442	9499919	1	STRN4	striatin 4 [Source:HGNC Symbol;Acc:HGNC:15721]	340	105	330	629	199	1283	685	899	422	166	615	863	259	126	-0.330801	0.85598	0.548344	0.395186
ENSFCAG00000000783	A1	238382854	238411013	1	LPCAT1	lysophosphatidylcholine acyltransferase 1 [Source:HGNC Symbol;Acc:HGNC:25718]	21	171	547	474	279	709	1080	688	663	210	718	474	158	45	1.14657	0.52845	0.398189	0.512085
ENSFCAG00000000787	A1	172226311	172375249	1	APC	APC, WNT signaling pathway regulator [Source:HGNC Symbol;Acc:HGNC:583]	9829	4086	2951	4644	1125	1459	2426	3129	2444	5161	6922	11613	1151	680	-0.061615	0.980288	-1.55086	0.0032412
ENSFCAG00000000789	A2	124948375	125197000	1	BMPER	BMP binding endothelial regulator [Source:HGNC Symbol;Acc:HGNC:24154]	182	2	0	2	1	8	10	2	18	8	81	67	2	0	-4.01795	NA	-2.59575	0.00405023
ENSFCAG00000000790	C2	80585027	80810260	-1	TP63	tumor protein p63 [Source:HGNC Symbol;Acc:HGNC:15979]	1653	0	8	5	2	2	2	0	0	3	2	3	1170	222	-8.13594	2.21157e-15	-0.17394	0.93983
ENSFCAG00000000791	C2	80381532	80529123	1	P3H2	prolyl 3-hydroxylase 2 [Source:HGNC Symbol;Acc:HGNC:19317]	111	98	317	1481	655	1102	393	400	496	240	1148	875	833	305	-0.631415	0.805415	0.134929	0.888236
ENSFCAG00000000792	A3	76783805	76843585	-1	EFEMP1	EGF containing fibulin like extracellular matrix protein 1 [Source:HGNC Symbol;Acc:HGNC:3218]	2671	463	184	10	1208	3039	34	40	4631	5318	4346	4830	5888	876	-3.90485	0.0148004	-1.57048	0.250518
ENSFCAG00000000794	A3	77103789	77305170	1	CCDC85A	coiled-coil domain containing 85A [Source:HGNC Symbol;Acc:HGNC:29400]	184	10	46	0	0	8	2	2	0	0	0	0	2	0	-1.3153	0.718695	1.46944	NA
ENSFCAG00000000796	C1	14244006	14252608	1	PINK1	PTEN induced putative kinase 1 [Source:HGNC Symbol;Acc:HGNC:14581]	12371	58	344	268	53	279	212	348	181	137	663	829	316	51	-3.84453	NA	-0.911699	0.19296
ENSFCAG00000000797	E1	45034526	45062544	1	FMNL1	formin like 1 [Source:HGNC Symbol;Acc:HGNC:1212]	60	93	645	577	9	14	2	3	10	14	6	17	126	18	1.64967	0.257394	-0.545343	0.698134
ENSFCAG00000000798	C1	14254364	14261923	-1	DDOST	dolichyl-diphosphooligosaccharide--protein glycosyltransferase non-catalytic subunit [Source:HGNC Symbol;Acc:HGNC:2728]	1488	1101	1623	1456	612	1668	1488	1914	1178	728	1872	1798	569	138	0.555285	0.670307	0.049759	0.936621
ENSFCAG00000000799	C1	14264212	14314364	-1	KIF17	kinesin family member 17 [Source:HGNC Symbol;Acc:HGNC:19167]	2	0	0	0	0	2	0	0	0	0	0	0	0	0	-1.1993	NA	0.421274	NA
ENSFCAG00000000800	C1	14315923	14321939	-1	SH2D5	SH2 domain containing 5 [Source:HGNC Symbol;Acc:HGNC:28819]	0	0	0	2	2	4	3	0	0	0	0	0	0	0	0.505859	NA	1.39922	NA
ENSFCAG00000000801	C1	14335580	14368760	-1	HP1BP3	heterochromatin protein 1 binding protein 3 [Source:HGNC Symbol;Acc:HGNC:24973]	5563	3619	5371	6111	1279	2269	2645	2242	1256	1421	1538	2072	2796	768	0.231902	0.870406	0.419555	0.341023
ENSFCAG00000000802	C1	14386878	14530185	-1	EIF4G3	eukaryotic translation initiation factor 4 gamma 3 [Source:HGNC Symbol;Acc:HGNC:3298]	27711	8439	13031	13031	1889	3651	6598	5691	4382	4642	9312	10861	2497	1005	0.0984852	0.970871	-0.666145	0.174054
ENSFCAG00000000803	JH408672.1	7564	26182	1	ZMYND11	zinc finger MYND-type containing 11 [Source:HGNC Symbol;Acc:HGNC:16966]	1315	321	802	474	166	353	267	448	383	406	539	627	438	90	-0.551547	0.710148	-0.64962	0.143282
ENSFCAG00000000804	B4	278170	503256	-1	DIP2C	disco interacting protein 2 homolog C [Source:HGNC Symbol;Acc:HGNC:29150]	890	746	1092	848	177	668	245	220	963	456	1763	1855	122	112	0.914755	0.474207	-1.79123	0.000404688
ENSFCAG00000000807	B2	25523546	25532290	1	SERPINB9	serpin family B member 9 [Source:HGNC Symbol;Acc:HGNC:8955]	260	94	1145	142	409	809	529	463	1236	1180	884	979	60	38	1.21272	0.479248	-0.962645	0.0623938
ENSFCAG00000000808	B1	70166900	70168922	1	C4orf46	chromosome 4 open reading frame 46 [Source:HGNC Symbol;Acc:HGNC:27320]	66	45	55	118	180	431	109	92	35	24	15	23	2	7	1.20455	0.547426	2.8504	1.20465e-05
ENSFCAG00000000810	B2	25425247	25471261	1	SERPINB6	serpin family B member 6 [Source:HGNC Symbol;Acc:HGNC:8950]	1786	916	2617	1958	793	3718	3799	1632	3277	2099	4143	3188	622	966	-0.295033	0.868356	-0.429623	0.452862
ENSFCAG00000000811	B2	79187606	79188009	1			2	6	53	8	0	0	0	0	0	0	0	0	0	0	3.62103	0.139228	NA	NA
ENSFCAG00000000812	F1	12195647	12357447	-1	KIFAP3	kinesin associated protein 3 [Source:HGNC Symbol;Acc:HGNC:17060]	7634	4151	9256	7414	1470	2542	6347	4800	9757	8438	8031	9569	1839	993	0.540533	0.658876	-1.2946	0.00832478
ENSFCAG00000000813	D2	83442442	83572123	-1	ADAM12	ADAM metallopeptidase domain 12 [Source:HGNC Symbol;Acc:HGNC:190]	33	749	716	1188	167	421	276	370	491	371	534	799	127	15	2.9548	0.0166133	-0.795884	0.0409191
ENSFCAG00000000814	B3	145265294	145269489	-1	HSP90AA1	heat shock protein 90 alpha family class A member 1 [Source:HGNC Symbol;Acc:HGNC:5253]	52865	19813	49742	65467	21140	162571	63720	123929	31534	45360	61198	121371	15155	7967	0.29381	0.842552	0.4301	0.557037
ENSFCAG00000000815	B3	145313797	145381288	1			796	505	440	408	324	478	283	352	334	289	298	370	256	312	-0.666616	0.650315	0.221524	0.744776
ENSFCAG00000000816	B3	145383291	145445435	-1	MOK	MOK protein kinase [Source:HGNC Symbol;Acc:HGNC:9833]	33	67	51	72	12	46	44	86	23	50	69	78	22	4	1.20419	0.420711	-0.275454	0.775261
ENSFCAG00000000817	D4	418272	485675	-1	IARS	isoleucyl-tRNA synthetase [Source:HGNC Symbol;Acc:HGNC:5330]	7715	5489	3538	2481	3651	9300	4424	5908	6049	4926	6570	10693	1194	674	0.198478	0.929359	-0.231426	0.681646
ENSFCAG00000000818	D4	485761	514873	-1	NOL8	nucleolar protein 8 [Source:HGNC Symbol;Acc:HGNC:23387]	1178	2185	1659	1034	3244	3914	1271	1355	1521	1614	1526	1129	552	323	0.722175	0.610742	0.847887	0.258271
ENSFCAG00000000820	D4	536074	745376	1			98	591	203	223	528	1346	203	195	103	86	43	155	133	21	1.51356	0.333088	2.41005	0.000717156
ENSFCAG00000000821	D4	578475	596343	-1	OGN	osteoglycin [Source:HGNC Symbol;Acc:HGNC:8126]	518	4116	162	85	49	101	11	6	14	12	4	9	162	66	2.37858	NA	1.81832	0.0830442
ENSFCAG00000000822	D4	744260	791714	-1	IPPK	inositol-pentakisphosphate 2-kinase [Source:HGNC Symbol;Acc:HGNC:14645]	394	1020	232	441	609	3651	474	628	583	545	915	2606	204	150	0.662988	0.734068	0.229789	0.829838
ENSFCAG00000000823	E2	14933479	14940942	-1	PSMD8	proteasome 26S subunit, non-ATPase 8 [Source:HGNC Symbol;Acc:HGNC:9566]	4285	415	699	1282	929	4736	3128	2728	1989	1105	2592	3586	1215	330	-1.57281	0.150289	0.285657	0.62425
ENSFCAG00000000824	E2	14930141	14932901	1	GGN	gametogenetin [Source:HGNC Symbol;Acc:HGNC:18869]	0	0	6	4	0	2	1	0	0	2	2	9	0	0	1.58234	NA	-1.1132	0.525075
ENSFCAG00000000825	E2	14921620	14926718	-1	SPRED3	sprouty related EVH1 domain containing 3 [Source:HGNC Symbol;Acc:HGNC:31041]	0	0	0	6	2	13	13	2	4	0	12	4	0	0	1.26668	NA	0.4796	0.779005
ENSFCAG00000000826	E2	14914034	14916542	-1	FAM98C	family with sequence similarity 98 member C [Source:HGNC Symbol;Acc:HGNC:27119]	161	12	115	81	55	306	161	129	145	60	316	222	4	7	0.0567574	0.987754	-0.168274	0.844163
ENSFCAG00000000827	E2	14900649	14912853	1	RASGRP4	RAS guanyl releasing protein 4 [Source:HGNC Symbol;Acc:HGNC:18958]	45	18	123	123	0	6	6	3	2	1	11	4	0	22	0.836125	0.774815	-0.215365	0.914843
ENSFCAG00000000828	E2	14778495	14896082	-1	RYR1	ryanodine receptor 1 [Source:HGNC Symbol;Acc:HGNC:10483]	89130	169	221	174	8	9	42	22	246	194	298	228	34	26	-5.86669	NA	-3.44227	8.53618e-11
ENSFCAG00000000829	E2	14762565	14778397	1	MAP4K1	mitogen-activated protein kinase kinase kinase kinase 1 [Source:HGNC Symbol;Acc:HGNC:6863]	114	18	131	56	0	2	15	12	10	6	13	18	64	0	-0.230065	0.946625	-0.629098	0.666521
ENSFCAG00000000832	B3	116046990	116110181	-1	ACTN1	actinin alpha 1 [Source:HGNC Symbol;Acc:HGNC:163]	231	1418	4751	7600	2979	10600	7194	8373	8656	4092	13690	15871	1110	551	1.46104	0.368822	-0.48206	0.336797
ENSFCAG00000000833	E2	14662870	14673580	1	CAPN12	calpain 12 [Source:HGNC Symbol;Acc:HGNC:13249]	6	0	0	3	0	10	4	3	2	2	4	4	508	56	-7.19633	9.3273e-05	0.255607	0.89783
ENSFCAG00000000834	A1	179108491	179525593	-1	DOCK2	dedicator of cytokinesis 2 [Source:HGNC Symbol;Acc:HGNC:2988]	239	930	2593	2628	10	44	48	30	14	24	0	10	148	0	3.27387	0.0572547	0.951005	0.43107
ENSFCAG00000000835	A1	179088372	179090988	-1	FOXI1	forkhead box I1 [Source:HGNC Symbol;Acc:HGNC:3815]	0	0	0	0	0	0	0	0	0	0	6	0	0	0	NA	NA	-0.864952	NA
ENSFCAG00000000836	A1	178931824	178976888	1	LCP2	lymphocyte cytosolic protein 2 [Source:HGNC Symbol;Acc:HGNC:6529]	106	1950	851	1446	44	39	9	6	10	3	18	40	42	0	4.44161	0.00272834	0.845034	0.489772
ENSFCAG00000000838	A1	178853661	178860547	1	KCNMB1	potassium calcium-activated channel subfamily M regulatory beta subunit 1 [Source:HGNC Symbol;Acc:HGNC:6285]	10	0	20	0	0	16	0	2	2	2	62	49	0	0	0.450137	NA	-1.93463	0.154774
ENSFCAG00000000840	E1	21523171	21524620	1	CCL2	C-C motif chemokine ligand 2 [Source:HGNC Symbol;Acc:HGNC:10618]	123	166	2329	1567	25	43	285	517	6218	5679	9678	5938	355	254	0.948404	0.643253	-4.68842	2.42731e-12
ENSFCAG00000000841	E3	20708092	20708790	-1			389	57	206	227	85	216	211	317	201	134	533	489	78	23	-0.313813	0.876923	-0.612053	0.299088
ENSFCAG00000000843	D2	40464177	40518022	-1	POLR3A	RNA polymerase III subunit A [Source:HGNC Symbol;Acc:HGNC:30074]	2584	1234	845	1156	906	2611	2335	2217	1171	783	1765	1768	532	283	-0.266403	0.884632	0.559689	0.126822
ENSFCAG00000000844	A3	4275757	4413068	-1	NELFCD	negative elongation factor complex member C/D [Source:HGNC Symbol;Acc:HGNC:15934]	1978	334	594	875	196	626	1497	1583	842	579	1182	1067	316	130	-0.639219	0.685586	0.0104203	0.99243
ENSFCAG00000000845	A3	4266385	4274917	1	CTSZ	cathepsin Z [Source:HGNC Symbol;Acc:HGNC:2547]	144	42	397	146	54	127	115	127	178	108	368	246	8	16	1.2522	0.493908	-1.00271	0.0283369
ENSFCAG00000000849	D2	40521165	40522572	1			17797	1045	2068	3428	1711	2769	2900	5485	2611	2547	5515	4800	1561	474	-1.57709	0.304412	-0.205848	0.748383
ENSFCAG00000000850	A3	4029666	4094478	-1	ZNF831	zinc finger protein 831 [Source:HGNC Symbol;Acc:HGNC:16167]	0	5	66	4	0	0	0	0	0	0	0	0	0	0	4.45204	0.0877104	NA	NA
ENSFCAG00000000852	A1	1540753	1668924	1	IFT88	intraflagellar transport 88 [Source:HGNC Symbol;Acc:HGNC:20606]	603	1660	1665	1140	310	682	1105	920	2545	2410	1990	2080	465	230	1.06154	0.347924	-1.65793	0.00019685
ENSFCAG00000000853	A1	1701995	1709247	-1	EEF1AKMT1	eukaryotic translation elongation factor 1 alpha lysine methyltransferase 1 [Source:HGNC Symbol;Acc:HGNC:27351]	568	201	501	291	8	24	195	174	266	214	273	259	72	22	0.415883	0.836696	-1.37135	0.106868
ENSFCAG00000000855	A1	1735612	1818385	-1	XPO4	exportin 4 [Source:HGNC Symbol;Acc:HGNC:17796]	14584	3354	2407	2330	1404	2516	3189	2855	4696	4420	3750	3676	1157	574	-0.860563	0.646118	-0.789247	0.0965505
ENSFCAG00000000857	A1	213458254	213503465	1	GOLPH3	golgi phosphoprotein 3 [Source:HGNC Symbol;Acc:HGNC:15452]	1835	724	1071	1435	363	1351	1243	2056	1077	1089	2689	2397	413	207	0.0381194	0.985012	-0.532538	0.357921
ENSFCAG00000000858	A3	15517801	15519666	-1	PI3	peptidase inhibitor 3 [Source:HGNC Symbol;Acc:HGNC:8947]	9	4	14	20	8	0	4	2	11	13	88	10	228	6	-3.27361	NA	-2.0618	0.0815657
ENSFCAG00000000859	A3	15478703	15480299	-1			3	2	0	0	0	0	0	0	0	0	0	0	0	0	-0.119954	NA	NA	NA
ENSFCAG00000000864	B2	152259292	152365233	1	AFDN	afadin, adherens junction formation factor [Source:HGNC Symbol;Acc:HGNC:7137]	1568	505	2159	147	12	21	18	16	1255	792	4212	5469	6364	2606	-2.94414	0.047467	-6.87166	3.26665e-42
ENSFCAG00000000868	B1	23329318	23330172	-1	C8orf48	chromosome 8 open reading frame 48 [Source:HGNC Symbol;Acc:HGNC:26345]	99	78	680	197	192	276	655	484	450	208	209	184	104	35	0.975128	0.5382	0.499273	0.485402
ENSFCAG00000000869	B3	2291056	2299721	-1	STARD5	StAR related lipid transfer domain containing 5 [Source:HGNC Symbol;Acc:HGNC:18065]	48	22	144	62	96	226	91	122	65	29	100	70	334	71	-2.051	0.198763	1.07592	0.0597573
ENSFCAG00000000870	F1	41627718	41727672	1	ATP2B4	ATPase plasma membrane Ca2+ transporting 4 [Source:HGNC Symbol;Acc:HGNC:817]	1245	2565	2137	2966	1248	1593	1669	1230	2685	2096	7391	5376	5860	2667	-1.36192	0.387034	-1.36894	0.00345414
ENSFCAG00000000871	F1	41737347	41744452	1	LAX1	lymphocyte transmembrane adaptor 1 [Source:HGNC Symbol;Acc:HGNC:26005]	21	0	24	24	0	2	0	0	0	0	0	0	0	30	-1.37766	0.687108	0.421274	NA
ENSFCAG00000000872	F1	41777092	41804081	1			6781	1666	3114	1791	357	578	729	1128	662	951	918	1192	464	280	-0.231765	0.922084	-0.437468	0.44447
ENSFCAG00000000873	F1	41813016	41818382	1	SNRPE	small nuclear ribonucleoprotein polypeptide E [Source:HGNC Symbol;Acc:HGNC:11161]	1299	413	655	965	693	639	600	894	789	1164	593	559	177	94	0.145803	0.944083	-0.144446	0.879376
ENSFCAG00000000874	B1	86332060	86399405	1	TBC1D9	TBC1 domain family member 9 [Source:HGNC Symbol;Acc:HGNC:21710]	116	487	5689	834	193	778	456	289	317	219	1280	1569	372	154	1.9814	0.216411	-0.812819	0.251116
ENSFCAG00000000875	B1	85934017	85934698	1			168	6	26	8	6	6	25	27	0	0	0	0	0	0	-1.59334	NA	4.37257	0.000313368
ENSFCAG00000000877	B2	32835681	32838540	1			406	577	3257	2067	405	1856	559	532	251	121	767	857	433	197	1.43118	0.215866	0.812024	0.268109
ENSFCAG00000000879	E2	27582126	27627620	-1	NETO2	neuropilin and tolloid like 2 [Source:HGNC Symbol;Acc:HGNC:14644]	47	1508	2558	1061	10024	13347	7503	5872	4015	4458	7667	8463	602	899	0.15634	0.963713	0.753274	0.203449
ENSFCAG00000000880	A2	2563049	2604522	1	NFIC	nuclear factor I C [Source:HGNC Symbol;Acc:HGNC:7786]	265	83	192	520	61	181	133	91	82	30	143	124	160	54	0.0337676	0.98904	0.364806	0.598062
ENSFCAG00000000882	A2	2670979	2673298	1	C19orf71	chromosome 19 open reading frame 71 [Source:HGNC Symbol;Acc:HGNC:34496]	0	3	0	0	9	20	10	16	18	5	0	6	0	3	-0.719826	NA	0.695709	0.621897
ENSFCAG00000000883	A2	2673997	2678498	-1	MFSD12	major facilitator superfamily domain containing 12 [Source:HGNC Symbol;Acc:HGNC:28299]	18	111	271	318	414	796	383	396	735	294	820	847	114	64	0.475971	0.83965	-0.287427	0.664991
ENSFCAG00000000884	D3	95003349	95073304	1	NFATC1	nuclear factor of activated T-cells 1 [Source:HGNC Symbol;Acc:HGNC:7775]	148	29	71	125	2	26	18	22	14	6	36	14	22	22	-0.241018	0.913074	-0.0832012	0.956621
ENSFCAG00000000885	B4	119945036	120020890	1			9	82	26	175	19	23	43	31	0	0	0	20	18	16	1.47054	0.437352	2.17562	0.0854153
ENSFCAG00000000886	B2	114103452	114623386	1	NKAIN2	Na+/K+ transporting ATPase interacting 2 [Source:HGNC Symbol;Acc:HGNC:16443]	0	19	0	0	0	0	0	0	0	0	0	0	0	0	2.44463	NA	NA	NA
ENSFCAG00000000889	B4	137214631	137226814	1	SEPT3	septin 3 [Source:HGNC Symbol;Acc:HGNC:10750]	0	0	0	0	0	4	0	2	2	0	0	0	0	0	NA	NA	0.387248	NA
ENSFCAG00000000892	B4	137303656	137305432	1	SMDT1	single-pass membrane protein with aspartate rich tail 1 [Source:HGNC Symbol;Acc:HGNC:25055]	770	36	91	119	80	234	147	315	170	206	308	207	262	12	-2.21336	0.128092	-0.257172	0.711531
ENSFCAG00000000899	B4	85612817	85661675	1	HSD17B6	hydroxysteroid 17-beta dehydrogenase 6 [Source:HGNC Symbol;Acc:HGNC:23316]	981	720	1828	1384	701	1287	1498	1365	762	871	939	1345	483	625	-0.135833	0.943995	0.303333	0.524537
ENSFCAG00000000900	F1	67391556	67396631	1	GBA	glucosylceramidase beta [Source:HGNC Symbol;Acc:HGNC:4177]	48	219	827	381	30	180	93	91	252	80	452	520	200	107	0.654338	0.747124	-1.61125	0.00532275
ENSFCAG00000000903	JH408973.1	3969	16837	1			874	354	785	708	303	1306	940	653	630	244	573	790	470	125	-0.225288	0.877352	0.486596	0.365553
ENSFCAG00000000906	X	46831697	46878434	-1	PFKFB1	6-phosphofructo-2-kinase/fructose-2,6-biphosphatase 1 [Source:HGNC Symbol;Acc:HGNC:8872]	10666	8	16	7	0	0	0	0	0	0	0	0	0	0	-5.96623	NA	NA	NA
ENSFCAG00000000908	X	46980723	47000582	-1	ALAS2	5'-aminolevulinate synthase 2 [Source:HGNC Symbol;Acc:HGNC:397]	79	37	35	22	0	9	4	6	4	0	0	3	0	9	-0.0143292	0.997176	0.787579	0.671258
ENSFCAG00000000909	A2	2952832	2961696	-1	EEF2	eukaryotic translation elongation factor 2 [Source:HGNC Symbol;Acc:HGNC:3214]	39801	11878	12631	45164	9002	60169	72314	56652	52641	20875	93140	113724	25010	22875	-1.2488	0.355864	-0.484737	0.498309
ENSFCAG00000000910	B2	21787488	21814769	-1	LY86	lymphocyte antigen 86 [Source:HGNC Symbol;Acc:HGNC:16837]	8	44	183	103	0	0	0	0	0	0	0	0	0	0	4.64407	0.00347551	NA	NA
ENSFCAG00000000912	E1	20375946	20387530	1	TMEM98	transmembrane protein 98 [Source:HGNC Symbol;Acc:HGNC:24529]	20	58	162	31	2	16	0	0	48	29	84	97	62	3	0.703855	0.773272	-3.24149	0.000679717
ENSFCAG00000000913	E1	20419311	20427067	1	SPACA3	sperm acrosome associated 3 [Source:HGNC Symbol;Acc:HGNC:16260]	0	0	0	0	2	4	0	0	0	0	0	0	296	151	-3.54704	0.297822	0.990249	NA
ENSFCAG00000000914	A2	10996746	11033441	-1	NOTCH3	notch 3 [Source:HGNC Symbol;Acc:HGNC:7883]	216	148	225	473	12	58	225	282	468	143	813	990	1398	679	-2.54212	0.0726545	-1.88596	0.0151211
ENSFCAG00000000916	A2	11050332	11190753	-1	BRD4	bromodomain containing 4 [Source:HGNC Symbol;Acc:HGNC:13575]	1317	666	751	1143	328	1170	1264	1627	680	435	830	1141	450	258	-0.170968	0.912211	0.466228	0.377319
ENSFCAG00000000917	D2	54377135	54497271	1	BTAF1	B-TFIID TATA-box binding protein associated factor 1 [Source:HGNC Symbol;Acc:HGNC:17307]	5842	7214	9764	13290	4726	8707	6383	6565	4425	6888	6481	9632	4347	1809	0.597222	0.595072	-0.0284878	0.971566
ENSFCAG00000000918	D2	54524745	54715569	-1	CPEB3	cytoplasmic polyadenylation element binding protein 3 [Source:HGNC Symbol;Acc:HGNC:21746]	3242	304	468	513	80	129	39	50	104	228	199	361	546	450	-2.05035	0.023353	-1.35868	0.0477569
ENSFCAG00000000919	A3	38935841	39000067	-1	ESF1	ESF1 nucleolar pre-rRNA processing protein homolog [Source:HGNC Symbol;Acc:HGNC:15898]	3771	2290	4307	4009	1961	1927	3322	3480	2628	3209	3288	3502	724	615	0.572761	0.654991	-0.206676	0.756113
ENSFCAG00000000921	A3	39054008	39170041	-1	SEL1L2	SEL1L2 ERAD E3 ligase adaptor subunit [Source:HGNC Symbol;Acc:HGNC:15897]	2	8	13	0	0	2	0	0	0	0	0	0	0	0	2.03673	NA	0.421274	NA
ENSFCAG00000000922	D1	70357269	70465153	1	USP47	ubiquitin specific peptidase 47 [Source:HGNC Symbol;Acc:HGNC:20076]	82810	7838	13069	17896	6978	12177	10726	13072	7161	8385	9740	15145	4585	1738	-1.1044	NA	0.130789	0.820681
ENSFCAG00000000923	D3	15908932	15918182	1	PRKAB1	protein kinase AMP-activated non-catalytic subunit beta 1 [Source:HGNC Symbol;Acc:HGNC:9378]	305	108	265	186	124	227	243	246	192	212	143	222	127	40	-0.26948	0.856833	0.0655682	0.934523
ENSFCAG00000000924	D3	15926619	15982479	-1			97	163	217	188	103	236	135	206	43	8	8	12	8	13	1.87999	0.141681	2.99154	3.9624e-06
ENSFCAG00000000928	C2	67741709	67750825	1	DTX3L	deltex E3 ubiquitin ligase 3L [Source:HGNC Symbol;Acc:HGNC:30323]	294	343	1593	389	36	26	89	89	24	20	13	62	118	38	1.7185	0.130117	1.01356	0.217626
ENSFCAG00000000929	C2	67777329	67804358	1	PARP15	poly(ADP-ribose) polymerase family member 15 [Source:HGNC Symbol;Acc:HGNC:26876]	280	463	1526	405	4	8	3	0	22	65	20	44	84	92	1.53729	0.188856	-2.91518	0.00192064
ENSFCAG00000000930	C2	67842987	67853165	1			650	475	2216	195	118	86	68	78	280	238	74	203	57	19	1.70422	0.338107	-0.990422	0.214711
ENSFCAG00000000932	C2	67949175	68027141	1	DIRC2	disrupted in renal carcinoma 2 [Source:HGNC Symbol;Acc:HGNC:16628]	1011	183	450	240	288	499	679	486	666	656	819	1070	1486	282	-2.39296	0.0135859	-0.690382	0.0874902
ENSFCAG00000000934	C2	68059711	68098416	-1	SEMA5B	semaphorin 5B [Source:HGNC Symbol;Acc:HGNC:10737]	20	14	7	0	0	0	0	0	0	0	0	6	0	0	0.379861	0.942446	-0.841429	NA
ENSFCAG00000000935	D1	103094631	103095605	1			0	0	0	0	0	0	0	0	0	0	0	0	0	0	NA	NA	NA	NA
ENSFCAG00000000936	B2	131941636	131941893	-1	SF3B5	splicing factor 3b subunit 5 [Source:HGNC Symbol;Acc:HGNC:21083]	1237	608	951	1004	132	1032	361	332	169	88	156	101	298	134	0.261393	0.866181	1.62465	0.00433724
ENSFCAG00000000938	C2	68216929	68307796	1	PDIA5	protein disulfide isomerase family A member 5 [Source:HGNC Symbol;Acc:HGNC:24811]	96	952	426	447	320	1077	1044	932	1271	792	1776	1402	444	254	0.184759	0.946638	-0.657543	0.100786
ENSFCAG00000000939	C2	68431826	68579200	-1	ADCY5	adenylate cyclase 5 [Source:HGNC Symbol;Acc:HGNC:236]	124	56	45	8	4	10	10	6	6	8	88	64	72	80	-1.9983	0.200941	-1.98941	0.0362209
ENSFCAG00000000940	C2	86581487	86639091	1	MCCC1	methylcrotonoyl-CoA carboxylase 1 [Source:HGNC Symbol;Acc:HGNC:6936]	3750	610	602	811	381	578	752	680	776	567	849	862	395	181	-1.08647	0.471481	-0.316473	0.484318
ENSFCAG00000000941	E1	60557621	60580526	1	CARD14	caspase recruitment domain family member 14 [Source:HGNC Symbol;Acc:HGNC:16446]	44	0	4	16	4	8	2	7	12	7	34	27	178	138	-5.07312	0.0013036	-1.55578	0.114345
ENSFCAG00000000942	E1	60582351	60589238	-1	SGSH	N-sulfoglucosamine sulfohydrolase [Source:HGNC Symbol;Acc:HGNC:10818]	26	226	1514	247	924	2074	1735	1105	1172	447	2271	2268	125	112	1.26092	0.530347	0.067917	0.935016
ENSFCAG00000000943	E1	60590314	60609227	1	SLC26A11	solute carrier family 26 member 11 [Source:HGNC Symbol;Acc:HGNC:14471]	34	169	657	158	216	611	651	426	252	76	318	176	78	148	0.273823	0.922667	1.1876	0.0170975
ENSFCAG00000000945	E1	60674048	60691208	1			207	1359	7679	2414	712	1895	2891	1363	1095	579	2105	1945	507	292	2.09259	0.114091	0.300125	0.632956
ENSFCAG00000000946	A2	145012476	145048416	-1	RBM28	RNA binding motif protein 28 [Source:HGNC Symbol;Acc:HGNC:21863]	884	418	397	538	348	511	708	1197	486	359	611	737	98	101	0.0902301	0.970528	0.356415	0.534189
ENSFCAG00000000947	A3	10447517	10528929	1	NFATC2	nuclear factor of activated T-cells 2 [Source:HGNC Symbol;Acc:HGNC:7776]	49	46	119	14	0	2	18	9	0	0	0	0	24	0	0.896555	0.744232	2.58702	0.0813578
ENSFCAG00000000949	A2	145080688	145092296	-1	IMPDH1	inosine monophosphate dehydrogenase 1 [Source:HGNC Symbol;Acc:HGNC:6052]	20	65	117	138	59	305	621	586	360	106	482	440	42	36	0.425473	0.844029	0.135435	0.893383
ENSFCAG00000000950	A2	145146277	145161094	1			42	27	24	134	4	16	8	8	0	8	2	8	36	0	0.727334	0.803213	0.670711	0.663515
ENSFCAG00000000952	A2	145228679	145231879	-1	OPN1SW	opsin 1 (cone pigments), short-wave-sensitive [Source:HGNC Symbol;Acc:HGNC:1012]	30	37	38	24	6	2	8	9	3	0	30	20	0	1	1.56193	0.540513	-0.555969	0.731199
ENSFCAG00000000953	A2	145245780	145267751	1	CCDC136	coiled-coil domain containing 136 [Source:HGNC Symbol;Acc:HGNC:22225]	182	59	131	216	11	74	236	341	34	33	157	242	24	44	0.0628592	0.980288	0.48832	0.674706
ENSFCAG00000000954	A2	145278609	145304571	1	FLNC	filamin C [Source:HGNC Symbol;Acc:HGNC:3756]	18784	2346	1692	1171	1181	7651	6545	5173	6726	2390	19437	17839	379	415	-1.5209	0.438294	-1.07714	0.10211
ENSFCAG00000000956	A2	145370722	145376011	1	IRF5	interferon regulatory factor 5 [Source:HGNC Symbol;Acc:HGNC:6120]	88	86	319	70	17	45	72	53	18	2	46	19	122	56	-0.20611	0.92768	1.11143	0.211863
ENSFCAG00000000957	E3	21894181	21907646	-1	KDM8	lysine demethylase 8 [Source:HGNC Symbol;Acc:HGNC:25840]	39	7	35	18	16	57	40	30	36	12	101	31	27	52	-2.219	0.140885	-0.251277	0.812796
ENSFCAG00000000959	C1	220822958	220853893	-1	PASK	PAS domain containing serine/threonine kinase [Source:HGNC Symbol;Acc:HGNC:17270]	70	68	226	25	71	207	322	225	162	63	93	124	58	31	0.0771612	0.978409	0.799406	0.163592
ENSFCAG00000000962	B2	56908326	56948419	1	BEND6	BEN domain containing 6 [Source:HGNC Symbol;Acc:HGNC:20871]	41	648	482	686	457	478	1361	1293	1569	2122	1850	2488	103	76	1.83559	0.190943	-1.16277	0.0302669
ENSFCAG00000000963	D2	21571578	21574284	1			31	34	94	76	46	372	156	218	45	72	96	78	294	79	-2.02971	0.200196	1.23027	0.0423433
ENSFCAG00000000964	E2	10984971	10997662	1	ZNF114	zinc finger protein 114 [Source:HGNC Symbol;Acc:HGNC:12894]	0	0	36	6	0	0	0	0	0	0	0	0	0	0	3.02093	0.385665	NA	NA
ENSFCAG00000000965	D2	21427924	21484868	1	NUP133	nucleoporin 133 [Source:HGNC Symbol;Acc:HGNC:18016]	4028	4849	5596	8369	6910	14803	6014	4658	4843	4069	6165	7947	3153	1623	0.300795	0.836852	0.576492	0.337381
ENSFCAG00000000967	E2	11035246	11039216	1	EMP3	epithelial membrane protein 3 [Source:HGNC Symbol;Acc:HGNC:3335]	261	76	463	401	83	734	2005	1086	2109	536	611	556	709	154	-1.2661	0.40692	-0.182877	0.880297
ENSFCAG00000000969	E2	11061495	11069544	1	SYNGR4	synaptogyrin 4 [Source:HGNC Symbol;Acc:HGNC:11502]	0	0	0	0	2	0	0	0	0	0	0	0	0	0	NA	NA	0.421274	NA
ENSFCAG00000000970	E2	11073102	11079774	-1	KDELR1	KDEL endoplasmic reticulum protein retention receptor 1 [Source:HGNC Symbol;Acc:HGNC:6304]	524	147	178	494	236	1284	660	538	1144	387	817	1101	175	75	-0.382876	0.82061	-0.388252	0.543363
ENSFCAG00000000972	B4	55676116	55988732	1	PDE3A	phosphodiesterase 3A [Source:HGNC Symbol;Acc:HGNC:8778]	532	382	1295	1090	265	380	311	194	283	110	645	608	194	46	1.33866	0.215217	-0.250561	0.763527
ENSFCAG00000000973	B4	56008924	56065468	1	SLCO1C1	solute carrier organic anion transporter family member 1C1 [Source:HGNC Symbol;Acc:HGNC:13819]	130	158	535	402	55	259	75	192	109	130	123	182	69	14	1.74354	0.0851706	-0.00386565	0.996701
ENSFCAG00000000974	A2	57961310	58029534	1	TXNRD3	thioredoxin reductase 3 [Source:HGNC Symbol;Acc:HGNC:20667]	854	72	372	193	20	66	487	632	330	250	511	713	613	168	-2.06047	0.0320182	-0.591088	0.5691
ENSFCAG00000000975	A2	57675326	57927052	-1	CHCHD6	coiled-coil-helix-coiled-coil-helix domain containing 6 [Source:HGNC Symbol;Acc:HGNC:28184]	56	38	86	131	9	126	308	274	137	80	250	172	73	162	-1.62202	0.337637	0.0580147	0.966201
ENSFCAG00000000976	A2	57608955	57652479	-1	PLXNA1	plexin A1 [Source:HGNC Symbol;Acc:HGNC:9099]	327	165	1002	1287	252	1349	2072	1814	901	301	1183	1520	652	166	0.0572617	0.983481	0.453058	0.535933
ENSFCAG00000000977	D1	16570207	16577032	-1	MCAM	melanoma cell adhesion molecule [Source:HGNC Symbol;Acc:HGNC:6934]	172	125	193	106	100	390	16	6	148	42	1032	1255	60	10	0.514153	0.7706	-1.49209	0.2861
ENSFCAG00000000978	D1	16603070	16604392	1	RNF26	ring finger protein 26 [Source:HGNC Symbol;Acc:HGNC:14646]	11	344	231	345	196	779	310	153	78	20	259	270	256	269	-0.544335	0.847108	1.25697	0.111492
ENSFCAG00000000979	D1	16609593	16614815	-1	MFRP	membrane frizzled-related protein [Source:HGNC Symbol;Acc:HGNC:18121]	24	2	0	16	1	7	0	2	0	0	8	0	0	0	-0.183697	0.976114	0.210582	0.927406
ENSFCAG00000000980	D1	16621226	16644154	-1	USP2	ubiquitin specific peptidase 2 [Source:HGNC Symbol;Acc:HGNC:12618]	2365	282	35	66	163	487	89	54	4	0	6	9	298	100	-2.36107	0.161026	4.95339	5.50071e-11
ENSFCAG00000000982	F2	72950995	72975281	-1			49	10	12	2	2	4	14	2	8	0	5	0	30	0	-1.67404	0.517397	0.483862	0.799403
ENSFCAG00000000984	F2	73048452	73097502	-1	KCNQ3	potassium voltage-gated channel subfamily Q member 3 [Source:HGNC Symbol;Acc:HGNC:6297]	2	0	2	0	0	0	0	0	0	0	0	0	0	0	-0.313439	NA	NA	NA
ENSFCAG00000000987	E1	62309052	62328276	1	HEXDC	hexosaminidase D [Source:HGNC Symbol;Acc:HGNC:26307]	68	37	66	19	78	166	63	47	40	37	47	33	30	35	-0.947455	0.569743	1.14157	0.0990215
ENSFCAG00000000988	E1	56687009	56693046	1	OTOP3	otopetrin 3 [Source:HGNC Symbol;Acc:HGNC:19658]	0	0	0	0	0	3	2	0	0	0	1	4	411	24	-7.58774	0.000825116	0.0217825	NA
ENSFCAG00000000990	B3	109790853	109808004	1	NNMT	nicotinamide N-methyltransferase [Source:HGNC Symbol;Acc:HGNC:7861]	2159	112	848	2994	6	6	8	12	536	512	225	443	2824	1094	-1.55968	0.359253	-5.4693	2.14024e-23
ENSFCAG00000000991	A1	90092445	90117707	1	BTNL9	butyrophilin like 9 [Source:HGNC Symbol;Acc:HGNC:24176]	126	0	41	0	0	0	0	0	0	0	0	0	44	0	-1.91757	0.576421	NA	NA
ENSFCAG00000000993	D3	13514744	13524167	-1	C12orf49	chromosome 12 open reading frame 49 [Source:HGNC Symbol;Acc:HGNC:26128]	349	100	140	211	130	550	289	299	238	94	267	322	84	89	-0.80165	0.530565	0.455264	0.421375
ENSFCAG00000000994	D3	13529829	13596057	1	RNFT2	ring finger protein, transmembrane 2 [Source:HGNC Symbol;Acc:HGNC:25905]	22	72	25	6	52	144	101	47	16	6	10	34	4	2	1.72723	0.425771	2.30903	0.00034656
ENSFCAG00000000996	A2	12363335	12432805	1	MYO9B	myosin IXB [Source:HGNC Symbol;Acc:HGNC:7609]	124	339	1454	2044	306	1335	1576	1818	1872	827	2743	3682	281	232	1.14517	0.498319	-0.822963	0.14775
ENSFCAG00000000997	A2	12435185	12438067	1	USE1	unconventional SNARE in the ER 1 [Source:HGNC Symbol;Acc:HGNC:30882]	488	88	115	271	67	345	460	277	216	117	314	301	175	66	-1.05928	0.379757	0.216163	0.768577
ENSFCAG00000000998	A2	12439788	12441734	1	OCEL1	occludin/ELL domain containing 1 [Source:HGNC Symbol;Acc:HGNC:26221]	31	0	22	7	8	40	85	74	60	26	138	139	44	13	-2.43373	0.215267	-0.739879	0.377591
ENSFCAG00000000999	A2	12444680	12452856	-1	NR2F6	nuclear receptor subfamily 2 group F member 6 [Source:HGNC Symbol;Acc:HGNC:7977]	64	12	9	20	32	61	31	29	22	8	21	60	100	2	-2.31945	0.189817	0.614646	0.496267
ENSFCAG00000001000	A2	12456570	12465726	-1	USHBP1	USH1 protein network component harmonin binding protein 1 [Source:HGNC Symbol;Acc:HGNC:24058]	20	2	6	2	0	2	0	0	0	0	0	0	0	16	-2.55867	0.298902	0.421274	NA
ENSFCAG00000001001	A2	12498775	12501648	1	DDA1	DET1 and DDB1 associated 1 [Source:HGNC Symbol;Acc:HGNC:28360]	59	10	54	64	16	43	46	43	6	22	61	86	2	6	0.514749	0.848351	-0.130571	0.916481
ENSFCAG00000001002	A2	12468654	12477206	1			947	183	607	618	294	1981	1544	1182	1035	540	869	1105	439	252	-0.960689	0.355455	0.369318	0.545942
ENSFCAG00000001003	A2	12477797	12481797	1	ANKLE1	ankyrin repeat and LEM domain containing 1 [Source:HGNC Symbol;Acc:HGNC:26812]	12	3	14	46	31	136	52	37	19	4	14	4	2	2	1.24691	0.624766	2.3499	0.00223195
ENSFCAG00000001005	A2	12484042	12489672	-1	ABHD8	abhydrolase domain containing 8 [Source:HGNC Symbol;Acc:HGNC:23759]	2	0	46	40	30	98	132	120	50	14	48	48	2	4	1.58201	0.594494	1.17771	0.0506969
ENSFCAG00000001006	A2	12504385	12514067	-1	ANO8	anoctamin 8 [Source:HGNC Symbol;Acc:HGNC:29329]	112	55	210	344	40	228	315	151	112	26	58	112	193	60	-0.268215	0.902031	1.11601	0.103085
ENSFCAG00000001007	C2	119985466	120006702	1	PCOLCE2	procollagen C-endopeptidase enhancer 2 [Source:HGNC Symbol;Acc:HGNC:8739]	450	65	20	118	217	481	9	16	274	222	108	101	66	35	-1.47175	0.360974	0.0355403	0.98595
ENSFCAG00000001008	A2	12516089	12519584	1	GTPBP3	GTP binding protein 3 (mitochondrial) [Source:HGNC Symbol;Acc:HGNC:14880]	54	0	23	50	71	300	198	84	156	38	112	62	122	48	-2.54554	0.193427	0.723928	0.330577
ENSFCAG00000001009	A2	12556746	12558671	-1	BST2	bone marrow stromal antigen 2 [Source:RefSeq peptide;Acc:NP_001230014]	28	24	124	41	10	46	4	9	8	4	0	4	48	2	0.467606	0.855476	1.56421	0.210868
ENSFCAG00000001010	B2	57090803	57115313	1	RAB23	RAB23, member RAS oncogene family [Source:HGNC Symbol;Acc:HGNC:14263]	94	184	733	448	471	388	817	752	791	673	1938	1653	89	78	1.1707	0.372213	-0.857686	0.110443
ENSFCAG00000001011	E2	6372734	6373789	-1			0	51	351	262	18	86	30	10	78	32	24	28	0	0	7.97401	6.80815e-07	-0.287739	0.812322
ENSFCAG00000001014	C1	74297995	74308204	-1			144	222	3599	1323	48	93	718	578	305	259	1530	2089	126	64	2.7247	0.0254679	-1.33093	0.134867
ENSFCAG00000001015	C1	83995215	84028318	1	PALMD	palmdelphin [Source:HGNC Symbol;Acc:HGNC:15846]	4629	99	56	24	6	8	4	1	2	8	4	4	1993	1324	-5.66079	6.69457e-09	0.0787047	0.970075
ENSFCAG00000001017	A1	210544139	210570416	1			0	38	70	8	0	8	33	11	10	36	93	80	59	63	-1.34326	0.651141	-1.85501	0.0654641
ENSFCAG00000001018	A1	210443533	210476160	-1	SKP2	S-phase kinase associated protein 2 [Source:HGNC Symbol;Acc:HGNC:10901]	387	181	178	120	156	396	477	225	246	54	166	107	143	24	-0.399582	0.831443	1.06541	0.0812676
ENSFCAG00000001019	A1	210345836	210368585	1	RANBP3L	RAN binding protein 3 like [Source:HGNC Symbol;Acc:HGNC:26353]	33	6	8	0	0	0	0	0	0	1	8	2	0	0	-0.644648	0.896595	-1.36042	NA
ENSFCAG00000001020	D3	42172044	42305575	1	MYOM1	myomesin 1 [Source:HGNC Symbol;Acc:HGNC:7613]	141730	441	446	986	6	51	184	188	15	32	74	240	298	82	-5.15435	NA	0.250232	0.857018
ENSFCAG00000001021	B3	87298173	87299850	-1	NKX2-8	NK2 homeobox 8 [Source:HGNC Symbol;Acc:HGNC:16364]	0	0	0	0	0	0	0	0	0	0	0	0	0	0	NA	NA	NA	NA
ENSFCAG00000001024	B3	87377550	87390621	1	PAX9	paired box 9 [Source:HGNC Symbol;Acc:HGNC:8623]	0	7	12	14	10	11	9	8	2	0	0	0	0	0	3.65784	0.201795	2.95991	0.0193404
ENSFCAG00000001025	B3	87392938	87606496	-1	SLC25A21	solute carrier family 25 member 21 [Source:HGNC Symbol;Acc:HGNC:14411]	328	470	446	343	806	1004	354	327	531	451	344	335	156	100	0.498469	0.725689	0.663561	0.407906
ENSFCAG00000001026	E2	13896834	13905764	-1	PSMC4	proteasome 26S subunit, ATPase 4 [Source:HGNC Symbol;Acc:HGNC:9551]	5193	822	1395	2305	1359	8068	7092	5284	3492	2599	4764	6412	1575	1006	-1.31882	0.161773	0.259737	0.677418
ENSFCAG00000001027	E2	13707756	13729527	1	C19orf47	chromosome 19 open reading frame 47 [Source:HGNC Symbol;Acc:HGNC:26723]	1730	29	30	67	48	83	60	32	88	29	184	94	12	24	-3.29658	0.0620881	-0.603557	0.439838
ENSFCAG00000001028	E2	13688958	13696845	-1	PLD3	phospholipase D family member 3 [Source:HGNC Symbol;Acc:HGNC:17158]	72	747	1455	1292	352	1805	2240	900	1108	352	1330	2794	485	222	0.872785	0.653197	-0.0437001	0.968469
ENSFCAG00000001029	E2	13681844	13688245	1	HIPK4	homeodomain interacting protein kinase 4 [Source:HGNC Symbol;Acc:HGNC:19007]	0	0	6	36	0	0	3	0	0	0	0	0	0	0	3.15187	0.358523	0.605662	NA
ENSFCAG00000001031	E2	13646657	13647253	1	SERTAD3	SERTA domain containing 3 [Source:HGNC Symbol;Acc:HGNC:17931]	446	42	122	153	16	101	201	50	105	36	98	28	109	88	-1.58542	0.129558	0.280663	0.800917
ENSFCAG00000001032	E2	13626523	13642345	1	BLVRB	biliverdin reductase B [Source:HGNC Symbol;Acc:HGNC:1063]	190	6	90	172	84	251	76	182	118	44	80	110	4	4	0.296908	0.931621	0.737554	0.249851
ENSFCAG00000001033	E2	13547747	13622348	-1	SPTBN4	spectrin beta, non-erythrocytic 4 [Source:HGNC Symbol;Acc:HGNC:14896]	12	4	1	0	0	2	0	2	0	0	18	32	12	0	-1.76522	0.616613	-2.02005	0.181941
ENSFCAG00000001034	F1	62824858	62831032	1			142	257	1960	552	56	373	2	0	0	0	0	0	70	30	2.62913	0.0113825	1.48712	0.338216
ENSFCAG00000001035	E2	13536940	13547345	-1	SHKBP1	SH3KBP1 binding protein 1 [Source:HGNC Symbol;Acc:HGNC:19214]	32	64	117	132	152	570	360	297	235	74	156	144	114	48	-0.429015	0.841036	1.09237	0.034108
ENSFCAG00000001036	E2	13504507	13533699	-1	LTBP4	latent transforming growth factor beta binding protein 4 [Source:HGNC Symbol;Acc:HGNC:6717]	524	20	187	201	36	182	189	190	86	40	150	134	996	279	-3.05947	0.0107379	0.505272	0.445985
ENSFCAG00000001037	F2	81694905	81698563	-1	NAPRT	nicotinate phosphoribosyltransferase [Source:HGNC Symbol;Acc:HGNC:30450]	114	168	376	401	158	401	314	247	270	137	221	215	174	82	0.305356	0.867055	0.388972	0.448405
ENSFCAG00000001039	F2	81709720	81716466	1	TIGD5	tigger transposable element derived 5 [Source:HGNC Symbol;Acc:HGNC:18336]	29	41	65	80	85	276	211	205	170	44	99	223	10	46	-0.22349	0.936259	0.542809	0.399564
ENSFCAG00000001040	F2	81720520	81724499	-1	PYCRL	pyrroline-5-carboxylate reductase-like [Source:HGNC Symbol;Acc:HGNC:25846]	2	16	30	16	76	129	50	107	48	14	28	22	0	4	1.73808	0.505156	1.6631	0.0111312
ENSFCAG00000001041	F2	81727276	81732688	-1	TSTA3	tissue specific transplantation antigen P35B [Source:HGNC Symbol;Acc:HGNC:12390]	134	36	42	56	72	148	175	88	128	38	121	24	159	62	-2.16277	0.0320552	0.589831	0.482643
ENSFCAG00000001042	F2	81747943	81749454	1	ZNF623	zinc finger protein 623 [Source:HGNC Symbol;Acc:HGNC:29084]	571	423	269	308	337	758	413	467	284	219	304	227	362	65	-0.317956	0.866747	0.907188	0.0498898
ENSFCAG00000001044	F2	81826871	81845212	-1	SCRIB	scribbled planar cell polarity protein [Source:HGNC Symbol;Acc:HGNC:30377]	334	180	183	340	323	1236	767	823	324	156	426	528	971	356	-2.16012	0.0776454	1.1269	0.00696592
ENSFCAG00000001045	F2	81847351	81862796	-1	PUF60	poly(U) binding splicing factor 60 [Source:HGNC Symbol;Acc:HGNC:17042]	1676	569	754	1193	2302	4090	2772	2516	3112	1689	2328	2680	373	173	-0.143814	0.936398	0.303702	0.586605
ENSFCAG00000001047	A2	1440176	1442561	-1	JSRP1	junctional sarcoplasmic reticulum protein 1 [Source:HGNC Symbol;Acc:HGNC:24963]	221	0	0	7	0	1	0	0	0	0	0	0	0	0	-3.2249	NA	0.217113	NA
ENSFCAG00000001052	F1	9715758	9745459	1	DUSP27	dual specificity phosphatase 27 (putative) [Source:HGNC Symbol;Acc:HGNC:25034]	1036	0	0	2	0	0	0	0	0	0	0	0	0	0	-3.3953	NA	NA	NA
ENSFCAG00000001053	C1	62407700	62428746	-1	ASB17	ankyrin repeat and SOCS box containing 17 [Source:HGNC Symbol;Acc:HGNC:19769]	5	2	0	49	0	0	0	0	0	0	0	0	0	0	2.27678	0.524467	NA	NA
ENSFCAG00000001056	A3	1565608	1571974	1	CABLES2	Cdk5 and Abl enzyme substrate 2 [Source:HGNC Symbol;Acc:HGNC:16143]	18	2	35	38	24	121	49	66	30	26	16	43	56	28	-1.63721	0.401099	1.00971	0.154101
ENSFCAG00000001057	A3	1548376	1556136	1	RBBP8NL	RBBP8 N-terminal like [Source:HGNC Symbol;Acc:HGNC:16144]	0	0	0	0	0	0	0	0	0	0	0	0	0	0	NA	NA	NA	NA
ENSFCAG00000001058	A3	1510341	1518187	1			0	0	6	0	0	0	0	0	0	4	0	4	0	0	1.16872	NA	-1.04752	NA
ENSFCAG00000001059	A1	190353665	190583917	1	GABRB2	gamma-aminobutyric acid type A receptor beta2 subunit [Source:HGNC Symbol;Acc:HGNC:4082]	2	0	0	0	0	0	0	0	0	0	10	0	0	0	-1.1993	NA	-1.03668	NA
ENSFCAG00000001060	X	89173715	89175744	1			45	41	167	212	39	112	159	96	218	141	348	362	147	76	-0.603801	0.773423	-1.34933	0.00198598
ENSFCAG00000001061	X	89200887	89219214	-1			40	79	191	188	37	98	42	80	74	53	113	64	85	10	0.896089	0.593489	-0.226945	0.771491
ENSFCAG00000001062	E2	46241812	46259839	1	CDH3	cadherin 3 [Source:HGNC Symbol;Acc:HGNC:1762]	6	18	16	38	12	24	21	19	64	22	1114	1071	538	92	-3.77313	0.0271131	-4.06634	5.09444e-07
ENSFCAG00000001063	B1	145526404	145532573	-1	EPGN	epithelial mitogen [Source:HGNC Symbol;Acc:HGNC:17470]	0	0	0	2	0	2	0	0	0	0	0	0	16	51	-5.15652	0.0329518	0.421274	NA
ENSFCAG00000001064	B1	161025987	161092959	1	CLOCK	clock circadian regulator [Source:HGNC Symbol;Acc:HGNC:2082]	2515	1978	1644	1701	347	380	558	670	279	564	506	618	507	155	0.623645	0.700251	0.00617159	0.994736
ENSFCAG00000001065	C2	80242052	80255679	1	CLDN1	claudin 1 [Source:HGNC Symbol;Acc:HGNC:2032]	6	46	0	0	256	929	4	4	11	4	10	12	987	257	-4.17756	0.0955607	3.49404	0.00502555
ENSFCAG00000001068	B4	133135151	133148642	-1	TEX33	testis expressed 33 [Source:HGNC Symbol;Acc:HGNC:28568]	0	0	0	0	0	0	0	0	0	0	0	0	0	0	NA	NA	NA	NA
ENSFCAG00000001069	B4	133151233	133162623	-1	TST	thiosulfate sulfurtransferase [Source:HGNC Symbol;Acc:HGNC:12388]	0	0	18	18	22	53	12	52	30	12	86	60	0	2	1.42321	0.73551	-0.255168	0.818771
ENSFCAG00000001070	B4	133183140	133191290	1	KCTD17	potassium channel tetramerization domain containing 17 [Source:HGNC Symbol;Acc:HGNC:25705]	12	62	123	130	106	282	159	94	125	56	169	127	63	34	0.252375	0.923233	0.475503	0.461939
ENSFCAG00000001073	C1	201842227	201926274	-1	TNS1	tensin 1 [Source:HGNC Symbol;Acc:HGNC:11973]	1245	987	1630	439	21	66	375	250	464	185	1452	1542	601	223	0.0513111	0.981854	-2.11231	0.00580844
ENSFCAG00000001075	X	14404532	14527576	1	CDKL5	cyclin dependent kinase like 5 [Source:HGNC Symbol;Acc:HGNC:11411]	334	729	507	990	105	154	333	273	147	67	248	270	194	166	0.863746	0.521302	0.32362	0.641171
ENSFCAG00000001076	B2	32546666	32548268	-1	PSORS1C2	psoriasis susceptibility 1 candidate 2 [Source:HGNC Symbol;Acc:HGNC:17199]	0	4	10	15	1	16	4	8	4	0	0	0	223	0	-3.05944	NA	1.61069	0.301308
ENSFCAG00000001077	B2	32565582	32569203	1	TCF19	transcription factor 19 [Source:HGNC Symbol;Acc:HGNC:11629]	10	495	633	565	923	2611	1415	784	756	221	70	30	343	103	0.696663	0.783231	1.99595	0.0246249
ENSFCAG00000001078	B2	32571100	32576341	-1			0	0	0	0	0	4	0	0	1	0	0	10	0	0	NA	NA	-0.538853	NA
ENSFCAG00000001082	B2	37656755	37665447	-1	ETV7	ETS variant 7 [Source:HGNC Symbol;Acc:HGNC:18160]	0	0	38	3	0	0	0	0	2	0	0	0	26	0	-0.375117	0.942693	-0.395371	NA
ENSFCAG00000001084	B2	37854228	37858536	1	SRSF3	serine and arginine rich splicing factor 3 [Source:HGNC Symbol;Acc:HGNC:10785]	2756	1371	2883	2922	980	2847	2220	2927	1945	1235	1851	1371	1528	938	-0.331822	0.794794	0.406195	0.406344
ENSFCAG00000001089	B2	37983419	38077384	-1	CPNE5	copine 5 [Source:HGNC Symbol;Acc:HGNC:2318]	0	0	2	8	0	0	0	0	0	0	0	0	0	18	-2.03351	0.580759	NA	NA
ENSFCAG00000001090	B2	38091950	38110903	-1	PPIL1	peptidylprolyl isomerase like 1 [Source:HGNC Symbol;Acc:HGNC:9260]	233	68	208	170	131	407	381	536	261	192	221	223	52	14	0.240741	0.905711	0.579507	0.266007
ENSFCAG00000001091	B2	38134424	38157949	1	C6orf89	chromosome 6 open reading frame 89 [Source:HGNC Symbol;Acc:HGNC:21114]	487	214	356	146	37	77	229	245	211	211	527	676	186	116	-0.707693	0.576012	-1.37332	0.0295918
ENSFCAG00000001093	B2	38205854	38220632	-1	MTCH1	mitochondrial carrier 1 [Source:HGNC Symbol;Acc:HGNC:17586]	925	489	989	403	289	1750	1327	1005	1606	626	2445	2737	1267	390	-1.2651	0.279009	-0.745842	0.188337
ENSFCAG00000001094	B2	38242475	38266613	1	FGD2	FYVE, RhoGEF and PH domain containing 2 [Source:HGNC Symbol;Acc:HGNC:3664]	65	100	504	54	0	4	0	0	8	16	0	0	172	28	0.294179	0.910832	-1.55726	0.342873
ENSFCAG00000001100	A3	14587416	14595501	1	SLC35C2	solute carrier family 35 member C2 [Source:HGNC Symbol;Acc:HGNC:17117]	206	690	707	1375	346	1481	963	555	964	356	674	816	653	198	0.387973	0.848113	0.1938	0.783873
ENSFCAG00000001103	E2	12037088	12042872	-1			0	0	0	0	0	0	0	0	0	0	18	0	0	0	NA	NA	-1.19777	NA
ENSFCAG00000001104	E2	12018505	12035206	1	SMG9	SMG9, nonsense mediated mRNA decay factor [Source:HGNC Symbol;Acc:HGNC:25763]	43	20	42	213	154	1104	217	108	137	28	144	113	42	19	0.433809	0.856918	1.72758	0.0224953
ENSFCAG00000001105	E2	11995578	12006769	1	KCNN4	potassium calcium-activated channel subfamily N member 4 [Source:HGNC Symbol;Acc:HGNC:6293]	0	0	27	91	4	12	131	92	16	2	23	5	0	7	1.43759	0.717273	1.95554	0.0626287
ENSFCAG00000001106	D4	58980610	58990861	1	DNAJB5	DnaJ heat shock protein family (Hsp40) member B5 [Source:HGNC Symbol;Acc:HGNC:14887]	4989	68	34	47	30	50	50	66	26	6	120	167	16	2	-3.98985	NA	-0.405261	0.719646
ENSFCAG00000001108	B3	142971663	143034907	-1	SETD3	SET domain containing 3 [Source:HGNC Symbol;Acc:HGNC:20493]	1771	144	359	303	90	281	279	350	152	181	354	443	131	172	-1.58727	0.222216	-0.165552	0.812426
ENSFCAG00000001111	A1	27673946	27678799	-1	FAM216B	family with sequence similarity 216 member B [Source:HGNC Symbol;Acc:HGNC:26883]	0	0	1	0	0	0	2	1	0	0	0	0	0	0	0.0619633	NA	0.610553	NA
ENSFCAG00000001112	D4	59030778	59044106	-1	VCP	valosin containing protein [Source:HGNC Symbol;Acc:HGNC:12666]	16166	9476	6884	6578	8586	20820	13315	17047	13388	11518	15661	19956	3154	2226	-0.14718	0.940792	-0.00827963	0.990806
ENSFCAG00000001118	B1	143855391	143886525	1	NUP54	nucleoporin 54 [Source:HGNC Symbol;Acc:HGNC:17359]	5222	2180	3118	4994	2967	7237	2098	1835	2614	3369	2155	2496	958	529	0.295111	0.861452	0.346939	0.683556
ENSFCAG00000001120	D4	59060875	59067390	-1	PIGO	phosphatidylinositol glycan anchor biosynthesis class O [Source:HGNC Symbol;Acc:HGNC:23215]	2340	1728	907	996	486	2116	1221	668	673	347	949	955	655	272	-0.0265744	0.991055	0.600602	0.27518
ENSFCAG00000001121	B1	143774221	143845791	1	SCARB2	scavenger receptor class B member 2 [Source:HGNC Symbol;Acc:HGNC:1665]	3911	3122	5603	4808	596	1386	1145	1397	1980	1925	1320	1870	2318	1106	0.171861	0.898099	-0.724104	0.140968
ENSFCAG00000001122	B4	132513021	132517417	-1			0	0	8	0	0	0	0	0	1	0	0	8	0	0	1.37732	NA	-1.00108	NA
ENSFCAG00000001123	D4	59072124	59075207	-1	STOML2	stomatin like 2 [Source:HGNC Symbol;Acc:HGNC:14559]	2875	1762	682	1536	3761	5876	2350	2672	2632	2331	1750	1881	437	206	0.153424	0.948387	0.780378	0.234704
ENSFCAG00000001124	B4	132536441	132626554	-1	MYH9	myosin heavy chain 9 [Source:HGNC Symbol;Acc:HGNC:7579]	1680	5401	11570	16128	4367	23884	13265	14411	12122	6341	30717	26863	4800	2215	0.725086	0.673735	-0.401399	0.543045
ENSFCAG00000001125	D4	59076288	59088435	-1	FAM214B	family with sequence similarity 214 member B [Source:HGNC Symbol;Acc:HGNC:25666]	135	428	596	657	88	292	884	223	690	352	1161	1310	329	248	0.0198036	0.994219	-1.18392	0.0749429
ENSFCAG00000001126	D1	19758646	19785805	1	CRTAM	cytotoxic and regulatory T-cell molecule [Source:HGNC Symbol;Acc:HGNC:24313]	2	0	44	0	0	0	0	0	0	0	0	0	16	0	0.110955	0.985794	NA	NA
ENSFCAG00000001127	B4	132691865	132703834	-1	TXN2	thioredoxin 2 [Source:HGNC Symbol;Acc:HGNC:17772]	588	149	496	547	97	409	301	253	251	134	577	603	42	58	0.435621	0.829976	-0.49383	0.420374
ENSFCAG00000001128	B4	132719343	132735355	-1	FOXRED2	FAD dependent oxidoreductase domain containing 2 [Source:HGNC Symbol;Acc:HGNC:26264]	79	102	399	173	74	322	180	107	45	28	56	60	22	72	0.662213	0.742152	1.75709	0.000412819
ENSFCAG00000001129	D1	19809004	19869527	1	C11orf63	chromosome 11 open reading frame 63 [Source:HGNC Symbol;Acc:HGNC:26288]	26	0	6	2	0	4	0	2	0	0	0	0	0	23	-3.26437	0.199886	0.891477	NA
ENSFCAG00000001130	A1	141489510	141493462	1	S100Z	S100 calcium binding protein Z [Source:HGNC Symbol;Acc:HGNC:30367]	1	0	0	0	0	0	27	19	2	0	1	2	0	16	-4.29692	NA	1.96029	0.186905
ENSFCAG00000001131	B4	132738997	132750096	-1	EIF3D	eukaryotic translation initiation factor 3 subunit D [Source:HGNC Symbol;Acc:HGNC:3278]	8566	1885	2546	2803	1993	7794	5048	5262	5355	2444	5683	5746	1672	518	-0.732995	0.607639	0.0382453	0.955769
ENSFCAG00000001132	D1	19961603	19965175	-1	HSPA8	heat shock protein family A (Hsp70) member 8 [Source:HGNC Symbol;Acc:HGNC:5241]	89577	27483	79483	128398	48701	203903	112064	315112	96741	131597	211284	285078	18765	14702	0.375698	0.82025	-0.125682	0.883303
ENSFCAG00000001133	D1	19971717	19993263	-1	CLMP	CXADR like membrane protein [Source:HGNC Symbol;Acc:HGNC:24039]	98	2520	2311	3353	527	4375	7544	6364	3632	1834	5861	5978	2678	594	0.223444	0.940792	0.0517021	0.96343
ENSFCAG00000001135	B3	12957230	13145851	1	MCTP2	multiple C2 and transmembrane domain containing 2 [Source:HGNC Symbol;Acc:HGNC:25636]	23	165	1256	630	391	800	6	14	90	67	926	869	519	618	-0.817088	0.755685	-0.185291	0.930386
ENSFCAG00000001138	B3	64620647	64630188	1			8	40	114	60	0	0	0	0	0	0	0	0	0	0	4.10603	0.0164438	NA	NA
ENSFCAG00000001141	F1	65284711	65287394	-1	CD1C	CD1c molecule [Source:HGNC Symbol;Acc:HGNC:1636]	0	0	8	0	0	0	0	0	0	0	0	0	44	0	-2.28087	NA	NA	NA
ENSFCAG00000001143	A3	15156685	15158554	1	WFDC11	WAP four-disulfide core domain 11 [Source:HGNC Symbol;Acc:HGNC:20478]	4	28	20	2	0	5	15	12	0	0	0	2	4	0	2.01662	0.440691	2.25072	0.13039
ENSFCAG00000001146	B4	92014153	92096332	-1	C12orf56	chromosome 12 open reading frame 56 [Source:HGNC Symbol;Acc:HGNC:26967]	122	159	183	161	115	193	375	337	98	115	142	81	132	50	-0.0333624	0.987754	1.09841	0.0440931
ENSFCAG00000001147	D1	16245360	16256050	-1	BCL9L	B-cell CLL/lymphoma 9-like [Source:HGNC Symbol;Acc:HGNC:23688]	16	38	19	142	28	18	32	12	2	0	38	10	40	90	-1.01546	0.678227	1.05303	0.417307
ENSFCAG00000001150	D1	16322156	16329619	1	CCDC84	coiled-coil domain containing 84 [Source:HGNC Symbol;Acc:HGNC:30460]	392	224	136	291	212	172	236	207	74	76	69	61	18	77	0.0695654	0.981569	1.57446	0.00421945
ENSFCAG00000001151	D1	16329236	16330987	-1			15725	2730	3886	13476	3445	9857	6022	10466	6466	6960	9903	8015	4026	1134	-0.367088	0.852547	-0.123982	0.840387
ENSFCAG00000001152	D1	16331706	16334417	1	TRAPPC4	trafficking protein particle complex 4 [Source:HGNC Symbol;Acc:HGNC:19943]	704	212	316	466	215	471	388	236	291	116	242	186	63	54	0.0795051	0.975186	0.655319	0.224785
ENSFCAG00000001153	D1	16336111	16340797	-1	SLC37A4	solute carrier family 37 member 4 [Source:HGNC Symbol;Acc:HGNC:4061]	1764	106	211	189	73	318	622	282	142	36	182	232	22	36	-1.63302	0.40624	1.0739	0.112195
ENSFCAG00000001154	D1	16356718	16366801	-1	HYOU1	hypoxia up-regulated 1 [Source:HGNC Symbol;Acc:HGNC:16931]	690	3040	6107	4556	1958	9361	4601	4293	4481	2767	7783	9902	1365	595	1.27589	0.296595	-0.276089	0.664511
ENSFCAG00000001156	D1	16375757	16385623	1	VPS11	VPS11, CORVET/HOPS core subunit [Source:HGNC Symbol;Acc:HGNC:14583]	1008	942	1868	1388	376	1027	705	635	646	503	859	1271	309	93	1.17489	0.242406	-0.213054	0.681209
ENSFCAG00000001158	D3	6383271	6399861	1	RILPL2	Rab interacting lysosomal protein like 2 [Source:HGNC Symbol;Acc:HGNC:28787]	42	8	66	100	26	43	34	42	18	12	31	22	0	1	1.65534	0.529122	0.845803	0.223449
ENSFCAG00000001159	D3	6357667	6358407	-1	SNRNP35	small nuclear ribonucleoprotein U11/U12 subunit 35 [Source:HGNC Symbol;Acc:HGNC:30852]	185	50	32	6	20	60	72	57	107	80	110	36	62	34	-1.84102	0.246408	-0.763408	0.291846
ENSFCAG00000001160	D1	16387785	16395224	1	HMBS	porphobilinogen deaminase isoform 2a [Source:RefSeq peptide;Acc:NP_001171280]	234	156	111	111	209	436	317	438	218	86	202	190	37	27	0.153158	0.944828	1.02808	0.0171812
ENSFCAG00000001161	D3	6316770	6353975	1	RILPL1	Rab interacting lysosomal protein like 1 [Source:HGNC Symbol;Acc:HGNC:26814]	3841	131	213	259	155	980	712	682	550	192	899	505	150	46	-2.46022	NA	0.186427	0.814544
ENSFCAG00000001163	D1	16396525	16403033	-1	DPAGT1	dolichyl-phosphate N-acetylglucosaminephosphotransferase 1 [Source:HGNC Symbol;Acc:HGNC:2995]	576	1586	976	2334	829	3590	2374	1717	1361	758	1104	1441	491	236	1.14836	0.344155	0.779128	0.0846437
ENSFCAG00000001164	D1	16409936	16416656	1	C2CD2L	C2CD2 like [Source:HGNC Symbol;Acc:HGNC:29000]	58	209	327	294	170	990	682	308	205	112	459	360	128	25	1.0915	0.435633	0.875727	0.14905
ENSFCAG00000001165	D1	16425463	16430894	1	HINFP	histone H4 transcription factor [Source:HGNC Symbol;Acc:HGNC:17850]	346	221	201	325	203	763	288	242	192	152	107	200	223	49	-0.192889	0.915295	1.06854	0.0693857
ENSFCAG00000001166	D1	16441319	16452494	1	ABCG4	ATP binding cassette subfamily G member 4 [Source:HGNC Symbol;Acc:HGNC:13884]	0	0	4	79	0	2	3	0	0	0	0	2	26	20	-0.569222	0.897416	0.388651	NA
ENSFCAG00000001167	D1	16459534	16468894	1	NLRX1	NLR family member X1 [Source:HGNC Symbol;Acc:HGNC:29890]	685	484	1248	1213	255	1297	1096	985	1015	421	1263	1587	547	157	0.344623	0.804217	-0.24831	0.703394
ENSFCAG00000001168	D1	16469924	16473643	1	PDZD3	PDZ domain containing 3 [Source:HGNC Symbol;Acc:HGNC:19891]	16	18	132	110	6	15	47	24	10	0	16	9	4	0	3.06135	0.0568892	1.23281	0.272499
ENSFCAG00000001169	D1	16475304	16479394	-1	CCDC153	coiled-coil domain containing 153 [Source:HGNC Symbol;Acc:HGNC:27446]	158	0	0	0	0	0	0	0	0	0	0	0	24	18	-7.56635	1.88759e-05	NA	NA
ENSFCAG00000001170	C2	130670191	130686955	1	ASTE1	asteroid homolog 1 (Drosophila) [Source:HGNC Symbol;Acc:HGNC:25021]	514	422	390	287	132	193	81	59	169	217	121	136	286	168	-0.425015	0.776708	-0.407021	0.657816
ENSFCAG00000001171	C2	130553387	130667448	-1	NEK11	NIMA related kinase 11 [Source:HGNC Symbol;Acc:HGNC:18593]	92	165	103	136	11	29	18	24	93	64	66	52	261	134	-1.1956	0.461946	-1.73506	0.00365349
ENSFCAG00000001172	A3	585578	590813	1	ARFRP1	ADP ribosylation factor related protein 1 [Source:HGNC Symbol;Acc:HGNC:662]	459	81	211	192	126	459	292	416	371	172	517	391	96	43	-0.661152	0.642464	-0.167868	0.791449
ENSFCAG00000001173	A3	568223	584529	-1			326	166	218	176	132	540	531	335	554	176	708	627	150	60	-0.439155	0.734622	-0.411241	0.499826
ENSFCAG00000001174	A3	565121	566335	-1			0	0	2	0	0	8	2	0	0	0	0	0	0	0	0.428438	NA	1.07274	NA
ENSFCAG00000001175	A3	522993	558332	1	ZBTB46	zinc finger and BTB domain containing 46 [Source:HGNC Symbol;Acc:HGNC:16094]	46	16	22	20	4	32	26	64	58	84	154	250	0	8	-0.226123	0.951169	-1.99887	0.00388511
ENSFCAG00000001176	A3	470661	471197	-1			0	0	2	0	4	0	6	4	4	2	2	8	11	0	-1.84203	NA	0.0334492	0.989612
ENSFCAG00000001177	A3	450961	468552	-1	TPD52L2	tumor protein D52 like 2 [Source:HGNC Symbol;Acc:HGNC:12007]	196	306	688	695	35	159	139	150	75	65	138	192	181	117	0.75686	0.551061	0.0260181	0.978525
ENSFCAG00000001178	A3	412335	422981	-1	DNAJC5	DnaJ heat shock protein family (Hsp40) member C5 [Source:HGNC Symbol;Acc:HGNC:16235]	155	44	121	171	40	66	168	147	94	56	168	219	2	48	-0.0250415	0.994467	-0.275074	0.733349
ENSFCAG00000001179	A3	396573	403129	1	UCKL1	uridine-cytidine kinase 1 like 1 [Source:HGNC Symbol;Acc:HGNC:15938]	1482	174	507	299	26	103	314	317	165	56	167	168	130	18	-0.718874	0.746032	0.358987	0.705593
ENSFCAG00000001181	A3	379170	386662	1	ZNF512B	zinc finger protein 512B [Source:HGNC Symbol;Acc:HGNC:29212]	98	66	92	76	46	25	368	201	251	35	284	112	58	29	-0.326377	0.833188	-0.0801385	0.956149
ENSFCAG00000001182	A3	372028	375269	1	SAMD10	sterile alpha motif domain containing 10 [Source:HGNC Symbol;Acc:HGNC:16129]	0	0	0	0	0	0	0	0	0	0	0	0	0	0	NA	NA	NA	NA
ENSFCAG00000001183	A3	321136	368026	-1	PRPF6	pre-mRNA processing factor 6 [Source:HGNC Symbol;Acc:HGNC:15860]	3223	1018	2064	1720	490	2252	2677	2398	1758	964	3070	4015	700	518	-0.358707	0.795338	-0.312564	0.643749
ENSFCAG00000001186	A3	288874	291198	1	RGS19	regulator of G-protein signaling 19 [Source:HGNC Symbol;Acc:HGNC:13735]	0	2	1	4	0	0	0	0	0	0	1	2	0	0	1.4804	NA	-0.556848	NA
ENSFCAG00000001187	A3	268127	274873	-1	OPRL1	opioid related nociceptin receptor 1 [Source:HGNC Symbol;Acc:HGNC:8155]	0	0	0	0	0	0	0	0	6	0	29	16	0	0	NA	NA	-3.31358	0.0159226
ENSFCAG00000001188	A3	261487	262542	1	NPBWR2	neuropeptides B/W receptor 2 [Source:HGNC Symbol;Acc:HGNC:4530]	0	0	0	0	0	0	0	0	0	0	0	0	0	0	NA	NA	NA	NA
ENSFCAG00000001189	A3	155076	195410	-1	MYT1	myelin transcription factor 1 [Source:HGNC Symbol;Acc:HGNC:7622]	0	0	10	4	0	0	0	0	0	0	0	0	0	0	1.81826	NA	NA	NA
ENSFCAG00000001190	C1	90136100	90462977	1	NTNG1	netrin G1 [Source:HGNC Symbol;Acc:HGNC:23319]	4	80	379	483	68	67	4	6	4	0	2	0	2	0	6.237	2.36345e-07	3.74133	0.000778645
ENSFCAG00000001191	C1	90572484	90923662	-1	VAV3	vav guanine nucleotide exchange factor 3 [Source:HGNC Symbol;Acc:HGNC:12659]	335	1729	6062	2521	51	51	105	93	59	57	52	39	377	158	2.52653	0.00546723	0.477112	0.526991
ENSFCAG00000001192	F2	4374369	4438353	-1	PCMTD1	protein-L-isoaspartate (D-aspartate) O-methyltransferase domain containing 1 [Source:HGNC Symbol;Acc:HGNC:30483]	13194	592	1066	698	91	96	336	353	259	197	579	708	925	443	-2.51489	NA	-0.864245	0.190393
ENSFCAG00000001193	C1	91105534	91157018	-1	SLC25A24	solute carrier family 25 member 24 [Source:HGNC Symbol;Acc:HGNC:20662]	266	985	1954	1553	769	835	2109	1885	2754	2034	2690	2153	202	207	1.60922	0.132405	-0.781432	0.143101
ENSFCAG00000001194	D1	102743741	102744691	1			0	0	0	0	0	0	0	0	0	0	0	0	0	0	NA	NA	NA	NA
ENSFCAG00000001196	B4	83991665	83992615	1	OR10A7	olfactory receptor family 10 subfamily A member 7 [Source:HGNC Symbol;Acc:HGNC:15329]	0	0	0	0	0	0	0	0	0	0	0	0	0	0	NA	NA	NA	NA
ENSFCAG00000001198	A3	32004143	32012191	-1	LRRN4	leucine rich repeat neuronal 4 [Source:HGNC Symbol;Acc:HGNC:16208]	0	0	0	0	0	0	0	0	0	0	0	0	0	0	NA	NA	NA	NA
ENSFCAG00000001199	B2	59965034	59968789	1	PTP4A1	protein tyrosine phosphatase type IVA, member 1 [Source:HGNC Symbol;Acc:HGNC:9634]	9310	2014	5332	4100	438	470	514	631	841	1064	1106	1315	667	148	0.148602	0.957571	-0.973931	0.0387424
ENSFCAG00000001200	E2	44792827	44803916	1	CES3	carboxylesterase 3 [Source:HGNC Symbol;Acc:HGNC:1865]	498	15	18	11	0	6	0	4	0	0	0	0	0	9	-2.85821	0.208569	1.08256	NA
ENSFCAG00000001201	B1	195674033	195720613	-1	BOD1L1	biorientation of chromosomes in cell division 1 like 1 [Source:HGNC Symbol;Acc:HGNC:31792]	1720	1009	2079	1189	335	642	522	1080	259	377	433	521	317	88	0.783932	0.599829	0.663358	0.211415
ENSFCAG00000001202	A1	91560824	91620239	-1	RUFY1	RUN and FYVE domain containing 1 [Source:HGNC Symbol;Acc:HGNC:19760]	747	257	342	273	150	262	245	292	255	204	184	218	291	99	-0.778912	0.475743	0.106392	0.879677
ENSFCAG00000001203	D4	62222714	62287076	1	TMOD1	tropomodulin 1 [Source:HGNC Symbol;Acc:HGNC:11871]	6800	32	379	44	10	32	2	2	20	2	108	124	82	18	-3.49607	NA	-1.79001	0.119366
ENSFCAG00000001204	A1	91549338	91558073	1	HNRNPH1	heterogeneous nuclear ribonucleoprotein H1 (H) [Source:HGNC Symbol;Acc:HGNC:5041]	30706	35255	31734	27983	26309	12211	20028	18745	22679	21881	11756	9437	5693	4331	0.911861	0.467787	0.318462	0.743108
ENSFCAG00000001205	D4	62289791	62308992	-1	TSTD2	thiosulfate sulfurtransferase like domain containing 2 [Source:HGNC Symbol;Acc:HGNC:30087]	607	453	441	465	372	881	457	589	413	304	377	540	212	74	0.259999	0.870506	0.504265	0.288958
ENSFCAG00000001206	D4	62311217	62349670	1	NCBP1	nuclear cap binding protein subunit 1 [Source:HGNC Symbol;Acc:HGNC:7658]	3160	4103	2498	2464	2894	3840	2482	2924	2690	2855	2465	3807	742	411	0.832858	0.555848	0.125819	0.866072
ENSFCAG00000001207	D4	62652995	62674486	1	NANS	N-acetylneuraminate synthase [Source:HGNC Symbol;Acc:HGNC:19237]	904	685	745	792	375	1407	668	809	958	672	1154	1222	214	96	0.575012	0.673057	-0.319766	0.523284
ENSFCAG00000001209	A3	84410555	84416034	1	LGALSL	galectin like [Source:HGNC Symbol;Acc:HGNC:25012]	2401	133	112	119	64	116	266	152	126	39	64	106	1060	615	-3.92933	9.7433e-08	0.783645	0.229595
ENSFCAG00000001211	X	802775	805108	-1	SLC25A6	solute carrier family 25 member 6 [Source:HGNC Symbol;Acc:HGNC:10992]	995	1029	2025	3070	925	7418	5333	4363	4609	1302	6402	6033	2195	705	-0.348823	0.851301	-0.0588741	0.950972
ENSFCAG00000001215	A3	70530272	70701233	-1	FSHR	follicle stimulating hormone receptor [Source:HGNC Symbol;Acc:HGNC:3969]	0	4	0	0	0	2	0	0	0	0	0	0	0	0	1.29994	NA	0.421274	NA
ENSFCAG00000001216	D4	95712799	95798951	1	EHMT1	euchromatic histone lysine methyltransferase 1 [Source:HGNC Symbol;Acc:HGNC:24650]	1367	810	938	693	385	1247	1220	1177	1097	494	1320	1090	743	449	-0.717687	0.529854	-0.00680874	0.992962
ENSFCAG00000001217	D4	95821119	96011689	1	CACNA1B	calcium voltage-gated channel subunit alpha1 B [Source:HGNC Symbol;Acc:HGNC:1389]	41	14	32	286	3	16	125	58	152	88	164	116	118	28	-0.209552	0.946625	-1.37615	0.120142
ENSFCAG00000001219	A2	346845	357706	1	PTBP1	polypyrimidine tract binding protein 1 [Source:HGNC Symbol;Acc:HGNC:9583]	201	634	1078	2280	717	3919	1730	1671	1109	572	1339	1489	1006	259	0.339282	0.884781	0.771983	0.125809
ENSFCAG00000001220	A2	315015	318668	1	MISP	mitotic spindle positioning [Source:HGNC Symbol;Acc:HGNC:27000]	0	0	2	0	0	0	0	0	2	0	0	0	38	0	-3.26928	NA	-0.395371	NA
ENSFCAG00000001221	X	44513562	44519553	-1			0	103	100	278	122	538	400	152	188	74	258	254	32	14	1.88375	0.403001	0.628281	0.324211
ENSFCAG00000001223	A2	53009697	53013913	-1			263	8	14	12	0	6	40	10	2	0	2	13	223	160	-5.04078	4.83376e-09	1.2719	0.395316
ENSFCAG00000001224	D2	33304053	33383453	1	COL13A1	collagen type XIII alpha 1 chain [Source:HGNC Symbol;Acc:HGNC:2190]	0	3	0	6	0	0	0	0	2	4	9	13	0	0	1.69665	NA	-2.99891	0.0322954
ENSFCAG00000001225	D2	33452736	33490610	1	H2AFY2	H2A histone family member Y2 [Source:HGNC Symbol;Acc:HGNC:14453]	0	0	0	0	28	134	0	0	0	0	0	4	0	2	-1.58485	NA	1.23084	0.436325
ENSFCAG00000001226	D2	33491171	33502365	-1	AIFM2	apoptosis inducing factor, mitochondria associated 2 [Source:HGNC Symbol;Acc:HGNC:21411]	182	2	95	44	24	175	77	72	36	12	198	309	2	34	-1.16377	0.661735	-0.503394	0.649187
ENSFCAG00000001227	D2	33604888	33608539	-1	NPFFR1	neuropeptide FF receptor 1 [Source:HGNC Symbol;Acc:HGNC:17425]	0	0	0	0	0	0	0	0	0	0	0	0	0	0	NA	NA	NA	NA
ENSFCAG00000001228	D2	33652809	33747365	-1	LRRC20	leucine rich repeat containing 20 [Source:HGNC Symbol;Acc:HGNC:23421]	148	0	2	2	4	11	2	8	12	0	8	9	0	0	-3.77065	NA	-0.0820948	0.968394
ENSFCAG00000001230	D2	33776009	33782568	-1	NODAL	nodal growth differentiation factor [Source:HGNC Symbol;Acc:HGNC:7865]	78	0	2	16	2	2	0	0	2	0	6	0	30	0	-2.3803	0.388075	-0.231448	NA
ENSFCAG00000001231	D2	33844806	33883510	1	PALD1	phosphatase domain containing, paladin 1 [Source:HGNC Symbol;Acc:HGNC:23530]	36	35	22	145	36	252	2	6	18	4	10	54	128	32	-0.884887	0.682378	1.50142	0.220563
ENSFCAG00000001232	D2	33753710	34015869	1	ADAMTS14	ADAM metallopeptidase with thrombospondin type 1 motif 14 [Source:HGNC Symbol;Acc:HGNC:14899]	99	317	350	126	91	279	252	295	114	44	166	105	8	3	2.73225	0.0575117	1.07096	0.0286958
ENSFCAG00000001233	D2	34039707	34050575	-1	TBATA	thymus, brain and testes associated [Source:HGNC Symbol;Acc:HGNC:23511]	0	0	0	0	0	0	0	0	0	0	0	0	0	0	NA	NA	NA	NA
ENSFCAG00000001234	D2	34068451	34124063	1	SGPL1	sphingosine-1-phosphate lyase 1 [Source:HGNC Symbol;Acc:HGNC:10817]	811	1623	5886	4347	380	1572	524	416	399	240	499	581	2458	1242	0.129582	0.957295	0.73031	0.21394
ENSFCAG00000001235	D2	34129585	34131031	-1	PCBD1	pterin-4 alpha-carbinolamine dehydratase 1 [Source:HGNC Symbol;Acc:HGNC:8646]	748	33	259	159	0	4	0	0	0	2	42	28	168	18	-1.28282	0.454818	-2.53853	0.0725947
ENSFCAG00000001236	D2	62605639	62609135	-1	LDB1	LIM domain binding 1 [Source:HGNC Symbol;Acc:HGNC:6532]	268	192	464	731	163	459	608	410	241	124	404	486	276	190	-0.154203	0.940141	0.422399	0.452962
ENSFCAG00000001238	D2	62629253	62644738	1	PPRC1	peroxisome proliferator-activated receptor gamma, coactivator-related 1 [Source:HGNC Symbol;Acc:HGNC:30025]	245	389	283	430	257	709	656	611	273	123	431	399	76	104	0.642785	0.68239	0.895442	0.0348919
ENSFCAG00000001239	D2	62644804	62655095	1	NOLC1	nucleolar and coiled-body phosphoprotein 1 [Source:HGNC Symbol;Acc:HGNC:15608]	2282	1827	1814	2068	3191	4393	3111	3288	1741	1114	1377	1348	659	401	0.342537	0.807156	1.36628	0.00233786
ENSFCAG00000001240	X	111611038	111612531	-1	GPR101	G protein-coupled receptor 101 [Source:HGNC Symbol;Acc:HGNC:14963]	1	0	0	0	0	0	0	0	0	0	0	0	0	0	-0.89639	NA	NA	NA
ENSFCAG00000001241	D2	62719796	62839498	1	GBF1	golgi brefeldin A resistant guanine nucleotide exchange factor 1 [Source:HGNC Symbol;Acc:HGNC:4181]	3673	2118	2134	2340	514	1353	1592	1328	849	543	1849	2242	933	325	0.178161	0.920024	-0.115416	0.870148
ENSFCAG00000001242	D2	62846110	62852592	1	NFKB2	nuclear factor kappa B subunit 2 [Source:HGNC Symbol;Acc:HGNC:7795]	180	113	480	1909	127	510	231	256	243	99	416	254	145	78	1.5703	0.321809	0.168889	0.822909
ENSFCAG00000001243	D2	62852252	62868177	-1	PSD	pleckstrin and Sec7 domain containing [Source:HGNC Symbol;Acc:HGNC:9507]	23	3	45	52	34	50	58	46	59	24	88	94	109	20	-1.61728	0.406946	-0.338131	0.649503
ENSFCAG00000001244	D2	62870504	62872407	1	FBXL15	F-box and leucine rich repeat protein 15 [Source:HGNC Symbol;Acc:HGNC:28155]	24	10	29	68	45	77	108	62	44	20	56	22	5	5	0.957049	0.650444	1.01639	0.117604
ENSFCAG00000001245	D2	62872662	62874657	-1	CUEDC2	CUE domain containing 2 [Source:HGNC Symbol;Acc:HGNC:28352]	813	61	92	146	190	394	324	389	264	118	321	273	66	10	-1.43772	0.431945	0.458982	0.327921
ENSFCAG00000001248	D2	62912557	62928740	-1	ACTR1A	ARP1 actin-related protein 1 homolog A, centractin alpha [Source:HGNC Symbol;Acc:HGNC:167]	4034	913	1620	2115	1889	4878	4557	4346	4264	3157	4760	4849	1476	995	-1.11692	0.212584	-0.146639	0.748121
ENSFCAG00000001249	D2	62966741	63046771	1			227	293	219	294	52	145	297	171	72	31	181	101	112	54	0.506953	0.722895	0.780835	0.256728
ENSFCAG00000001251	D2	63083028	63114427	-1	ARL3	ADP ribosylation factor like GTPase 3 [Source:HGNC Symbol;Acc:HGNC:694]	111	1848	1083	2284	1058	2596	2411	820	1346	1042	1346	1358	1700	1372	-0.54364	0.837429	0.403208	0.506736
ENSFCAG00000001254	D2	63216584	63222490	-1	CYP17A1	cytochrome P450 family 17 subfamily A member 1 [Source:HGNC Symbol;Acc:HGNC:2593]	0	0	0	0	0	0	0	0	2	0	0	0	0	0	NA	NA	-0.395371	NA
ENSFCAG00000001256	B3	3375297	3426457	-1	SH3GL3	SH3 domain containing GRB2 like 3, endophilin A3 [Source:HGNC Symbol;Acc:HGNC:10832]	2	73	518	18	31	118	198	169	6	6	74	90	3	20	2.36736	0.283504	1.51226	0.0883289
ENSFCAG00000001257	B3	3016272	3355956	-1	ADAMTSL3	ADAMTS like 3 [Source:HGNC Symbol;Acc:HGNC:14633]	427	209	1093	46	249	643	199	169	690	484	1627	2164	230	108	0.00779137	0.998122	-1.70627	0.00395226
ENSFCAG00000001258	B2	49946989	49969629	-1	RHAG	Rh-associated glycoprotein [Source:HGNC Symbol;Acc:HGNC:10006]	0	2	2	6	8	28	0	0	0	0	0	0	0	0	1.80745	NA	2.51588	0.0920751
ENSFCAG00000001259	E1	22708390	22714877	-1	CCL5	C-C motif chemokine ligand 5 [Source:HGNC Symbol;Acc:HGNC:10632]	1	0	23	26	0	0	1	3	0	0	0	0	0	0	3.24066	0.296263	0.740861	NA
ENSFCAG00000001261	E2	8102424	8120627	-1	CD37	CD37 molecule [Source:HGNC Symbol;Acc:HGNC:1666]	30	48	283	221	143	536	304	237	150	134	237	325	139	23	0.402341	0.868194	0.519407	0.325528
ENSFCAG00000001264	C1	110955320	111064376	-1	UGGT1	UDP-glucose glycoprotein glucosyltransferase 1 [Source:HGNC Symbol;Acc:HGNC:15663]	5225	9077	15491	16473	4947	10431	13667	15093	9859	10261	13166	18400	2414	1332	1.5064	0.0383695	-0.239439	0.647032
ENSFCAG00000001265	A3	115871411	116059875	-1	TTC27	tetratricopeptide repeat domain 27 [Source:HGNC Symbol;Acc:HGNC:25986]	1518	1041	1264	1274	1060	2164	1886	1896	1467	1151	936	1314	293	252	0.381981	0.798526	0.467215	0.350951
ENSFCAG00000001266	A1	181424523	181428001	1			152	206	151	71	75	112	194	116	102	15	99	47	50	2	0.999902	0.641411	0.938285	0.193328
ENSFCAG00000001267	A1	181459620	181517849	-1	CLINT1	clathrin interactor 1 [Source:HGNC Symbol;Acc:HGNC:23186]	3763	6052	5940	5582	2921	4079	4529	3547	7099	9863	9323	9915	3616	1883	0.123837	0.945871	-1.21517	0.00501089
ENSFCAG00000001269	A1	116441996	116844915	1	PURA	purine rich element binding protein A [Source:HGNC Symbol;Acc:HGNC:9701]	113	63	93	82	60	60	111	107	52	44	220	146	67	12	-0.149954	0.940141	-0.246251	0.78201
ENSFCAG00000001271	A1	116920049	116964005	1	CYSTM1	cysteine rich transmembrane module containing 1 [Source:HGNC Symbol;Acc:HGNC:30239]	2284	36	213	204	95	326	1403	719	598	186	850	450	202	61	-2.50206	0.0782439	0.208754	0.841459
ENSFCAG00000001272	A1	116965787	117037335	-1	PFDN1	prefoldin subunit 1 [Source:HGNC Symbol;Acc:HGNC:8866]	1813	309	192	345	130	513	268	397	372	387	499	354	236	260	-1.63722	0.181526	-0.398982	0.483247
ENSFCAG00000001273	A1	117063921	117074105	-1	HBEGF	heparin binding EGF like growth factor [Source:HGNC Symbol;Acc:HGNC:3059]	395	342	562	1986	171	436	1272	1627	422	616	505	1358	225	45	1.50894	0.257212	0.181176	0.857594
ENSFCAG00000001274	A1	117087851	117099497	1	SLC4A9	solute carrier family 4 member 9 [Source:HGNC Symbol;Acc:HGNC:11035]	12	7	0	4	2	3	8	0	0	2	0	0	56	24	-3.44614	0.076303	1.07022	0.545748
ENSFCAG00000001275	A1	117127440	117268125	1			5768	3212	4048	3352	463	993	1171	1662	565	805	1256	1499	3914	1307	-0.630176	0.567861	0.0573061	0.940015
ENSFCAG00000001276	A1	117275529	117281018	-1	APBB3	amyloid beta precursor protein binding family B member 3 [Source:HGNC Symbol;Acc:HGNC:20708]	312	84	205	104	74	114	214	116	50	25	10	27	101	27	-0.541061	0.721439	1.99715	0.00226879
ENSFCAG00000001277	A1	117283842	117284816	1	SLC35A4	solute carrier family 35 member A4 [Source:HGNC Symbol;Acc:HGNC:20753]	313	147	233	107	130	382	288	205	137	73	229	133	15	23	0.343067	0.88673	0.813527	0.0989209
ENSFCAG00000001278	A1	117311206	117312333	-1	CD14	CD14 molecule [Source:HGNC Symbol;Acc:HGNC:1628]	83	134	1862	2665	12	13	0	0	4	2	0	0	96	10	3.60167	0.00604309	1.21315	0.4767
ENSFCAG00000001279	A1	117325316	117335480	1	IK	IK cytokine, down-regulator of HLA II [Source:HGNC Symbol;Acc:HGNC:5958]	3111	515	768	562	431	902	786	1127	679	523	905	844	358	90	-0.922308	0.589678	0.145168	0.779685
ENSFCAG00000001280	A1	117316550	117322265	1	TMCO6	transmembrane and coiled-coil domains 6 [Source:HGNC Symbol;Acc:HGNC:28814]	264	463	320	202	83	395	565	351	235	84	203	126	236	76	0.227029	0.911653	0.952907	0.117328
ENSFCAG00000001282	A1	117322928	117325000	-1	NDUFA2	NADH:ubiquinone oxidoreductase subunit A2 [Source:HGNC Symbol;Acc:HGNC:7685]	2367	192	190	188	121	222	267	380	222	196	232	263	66	88	-1.91301	0.242406	0.0820489	0.907035
ENSFCAG00000001284	C2	71790863	71803541	1	FBXO45	F-box protein 45 [Source:HGNC Symbol;Acc:HGNC:29148]	278	92	141	400	174	247	438	413	216	219	173	332	103	55	-0.0647727	0.977934	0.403611	0.498814
ENSFCAG00000001285	A1	117344253	117346522	-1	DND1	DND microRNA-mediated repression inhibitor 1 [Source:HGNC Symbol;Acc:HGNC:23799]	16	1	0	0	4	5	5	2	5	0	8	15	0	0	-1.6772	NA	-0.391957	0.821985
ENSFCAG00000001286	A1	117347249	117360519	-1	HARS	histidyl-tRNA synthetase [Source:HGNC Symbol;Acc:HGNC:4816]	725	717	640	415	783	2456	3251	2438	3156	1556	2430	1949	350	292	-0.291343	0.869296	-0.120418	0.863824
ENSFCAG00000001287	C2	114086942	114111192	1	TM4SF18	transmembrane 4 L six family member 18 [Source:HGNC Symbol;Acc:HGNC:25181]	125	223	80	65	1	13	17	9	0	2	10	2	10	27	0.909654	0.669549	1.11167	0.441136
ENSFCAG00000001288	A1	117360312	117367965	1	HARS2	histidyl-tRNA synthetase 2, mitochondrial [Source:HGNC Symbol;Acc:HGNC:4817]	1112	313	418	290	169	401	774	658	338	201	409	363	256	65	-0.644787	0.678309	0.553929	0.303738
ENSFCAG00000001289	A1	117368560	117373405	1	ZMAT2	zinc finger matrin-type 2 [Source:HGNC Symbol;Acc:HGNC:26433]	3579	545	819	773	571	2326	1195	976	794	433	1214	1446	1409	543	-1.81463	0.0133832	0.401295	0.476103
ENSFCAG00000001290	F1	68631118	68631485	1	S100A8	S100 calcium binding protein A8 [Source:HGNC Symbol;Acc:HGNC:10498]	20	8	246	639	2	2	2	0	0	0	0	0	20	40	1.74428	0.411241	1.08118	NA
ENSFCAG00000001291	B3	106075990	106107841	-1	SLC35F4	solute carrier family 35 member F4 [Source:HGNC Symbol;Acc:HGNC:19845]	81	340	146	86	844	2464	507	648	1070	494	3007	3035	55	66	0.675548	0.748638	-0.537144	0.520072
ENSFCAG00000001293	D4	57070573	57109957	1	ACO1	aconitase 1 [Source:HGNC Symbol;Acc:HGNC:117]	1736	1692	1758	4792	766	2017	1488	1258	1550	1103	1774	2458	766	706	0.534154	0.733166	-0.286435	0.51446
ENSFCAG00000001294	D4	57109759	57149173	-1	DDX58	DExD/H-box helicase 58 [Source:HGNC Symbol;Acc:HGNC:19102]	2231	2918	7600	6855	1083	2360	1465	1087	1253	987	1137	1758	1332	1019	0.972324	0.350245	0.259607	0.658166
ENSFCAG00000001297	D4	57172229	57184457	-1	NDUFB6	NADH:ubiquinone oxidoreductase subunit B6 [Source:HGNC Symbol;Acc:HGNC:7701]	4918	583	530	703	1127	1172	749	1215	843	1222	777	933	160	101	-1.26078	0.517397	0.222362	0.787666
ENSFCAG00000001298	F1	68241562	68250100	1	CRTC2	CREB regulated transcription coactivator 2 [Source:HGNC Symbol;Acc:HGNC:27301]	50	83	175	287	24	77	48	51	40	16	50	69	60	14	1.28816	0.317324	0.238418	0.773306
ENSFCAG00000001300	E1	39319737	39324408	-1	PNPO	pyridoxamine 5'-phosphate oxidase [Source:HGNC Symbol;Acc:HGNC:30260]	191	42	287	188	54	110	405	276	22	22	33	52	44	10	0.653081	0.731818	2.5203	1.97028e-05
ENSFCAG00000001301	E3	20667182	20670878	1	CORO1A	coronin 1A [Source:HGNC Symbol;Acc:HGNC:2252]	21	42	442	378	0	0	2	0	6	0	8	6	0	0	4.64595	0.00798927	-1.67453	0.298055
ENSFCAG00000001305	B2	3502263	3513205	-1			0	0	22	0	0	4	0	0	0	4	0	0	0	0	2.12175	NA	-0.230738	NA
ENSFCAG00000001307	D1	108427908	108429481	1	RARRES3	retinoic acid receptor responder 3 [Source:HGNC Symbol;Acc:HGNC:9869]	14	16	73	43	34	119	45	14	9	0	20	19	0	17	0.585792	0.857389	2.02149	0.0328327
ENSFCAG00000001309	D1	108452812	108468844	-1	PLA2G16	phospholipase A2 group XVI [Source:HGNC Symbol;Acc:HGNC:17825]	163	4	141	31	21	65	106	85	95	31	166	220	110	18	-1.39137	0.46806	-0.776436	0.274541
ENSFCAG00000001312	D3	22178989	22201262	1	SMTN	smoothelin [Source:HGNC Symbol;Acc:HGNC:11126]	528	349	203	449	360	2399	974	990	1049	514	2214	2319	521	141	-0.81928	0.562496	-0.344092	0.641526
ENSFCAG00000001313	D4	81942872	81966051	-1	PSMD5	proteasome 26S subunit, non-ATPase 5 [Source:HGNC Symbol;Acc:HGNC:9563]	4137	2109	1922	2842	2693	3943	4723	4088	3057	2385	2719	3120	775	470	0.0863393	0.968289	0.465592	0.298075
ENSFCAG00000001314	D3	22201770	22204009	-1	SELENOM	selenoprotein M [Source:HGNC Symbol;Acc:HGNC:30397]	82	23	191	206	96	243	137	142	440	198	639	476	69	14	0.539905	0.788651	-1.39427	0.00120949
ENSFCAG00000001315	D3	22211931	22220673	1	INPP5J	inositol polyphosphate-5-phosphatase J [Source:HGNC Symbol;Acc:HGNC:8956]	2	0	5	0	4	4	25	2	7	10	8	50	0	0	0.362207	NA	-0.831996	0.526037
ENSFCAG00000001316	D3	22221915	22226457	-1	PLA2G3	phospholipase A2 group III [Source:HGNC Symbol;Acc:HGNC:17934]	26	5	29	6	37	66	147	28	98	48	158	187	173	136	-4.22664	0.00354201	-0.689901	0.364122
ENSFCAG00000001317	D3	22265118	22276259	1	RNF185	ring finger protein 185 [Source:HGNC Symbol;Acc:HGNC:26783]	120	39	140	47	24	55	29	43	14	60	133	334	61	40	-0.775353	0.590584	-1.50666	0.0698651
ENSFCAG00000001318	D3	22283574	22341006	1	LIMK2	LIM domain kinase 2 [Source:HGNC Symbol;Acc:HGNC:6614]	335	138	259	514	151	290	371	317	568	280	809	866	1368	636	-2.45176	0.0630309	-1.06185	0.00730993
ENSFCAG00000001319	D3	22345145	22355032	-1	PIK3IP1	phosphoinositide-3-kinase interacting protein 1 [Source:HGNC Symbol;Acc:HGNC:24942]	324	4	10	28	0	0	1	2	10	0	26	6	59	46	-3.64899	0.00129839	-2.3655	0.0947534
ENSFCAG00000001322	D3	22431699	22455401	1	DRG1	developmentally regulated GTP binding protein 1 [Source:HGNC Symbol;Acc:HGNC:3029]	5733	825	1685	1537	1209	2356	3180	3580	1981	1558	2416	2648	548	496	-0.956353	0.498561	0.249402	0.60626
ENSFCAG00000001323	D3	22460678	22503798	-1	EIF4ENIF1	eukaryotic translation initiation factor 4E nuclear import factor 1 [Source:HGNC Symbol;Acc:HGNC:16687]	1883	735	1620	896	435	831	751	641	533	673	978	1204	429	218	-0.0299706	0.987754	-0.289938	0.564279
ENSFCAG00000001324	D3	22533263	22616213	1	SFI1	SFI1 centrin binding protein [Source:HGNC Symbol;Acc:HGNC:29064]	426	580	1478	825	599	1954	758	487	950	550	1295	1170	468	431	-0.0576547	0.980288	-0.0188471	0.985903
ENSFCAG00000001325	F1	8498012	8646949	1	RGS7	regulator of G-protein signaling 7 [Source:HGNC Symbol;Acc:HGNC:10003]	33	20	588	20	79	290	8	4	80	55	88	194	44	49	0.707543	0.801603	-0.0124826	0.994697
ENSFCAG00000001326	D3	22615105	22620301	-1	PISD	phosphatidylserine decarboxylase [Source:HGNC Symbol;Acc:HGNC:8999]	85	29	220	124	94	355	64	60	156	62	229	196	42	21	0.495113	0.783126	-0.0839287	0.941403
ENSFCAG00000001328	D3	22744084	22869097	1	DEPDC5	DEP domain containing 5 [Source:HGNC Symbol;Acc:HGNC:18423]	465	305	679	419	187	252	295	242	171	132	238	174	240	64	0.323049	0.817149	0.508893	0.304192
ENSFCAG00000001330	E3	8956187	8957300	1	YWHAG	tyrosine 3-monooxygenase/tryptophan 5-monooxygenase activation protein gamma [Source:HGNC Symbol;Acc:HGNC:12852]	7110	428	1018	568	304	1879	2192	2370	2284	1128	2757	4255	284	125	-1.74071	NA	-0.645152	0.305402
ENSFCAG00000001331	D3	22993825	23063679	1	SLC5A1	solute carrier family 5 member 1 [Source:HGNC Symbol;Acc:HGNC:11036]	0	6	33	0	2	2	6	0	12	4	2	23	623	189	-4.58807	0.0483466	-1.43971	0.296078
ENSFCAG00000001332	A3	1240196	1256597	-1	COL9A3	collagen type IX alpha 3 chain [Source:HGNC Symbol;Acc:HGNC:2219]	0	12	54	29	5	10	3	6	26	12	50	77	2	3	2.33349	0.307684	-2.34472	0.00317977
ENSFCAG00000001334	F1	25779882	25781588	1	ZNF648	zinc finger protein 648 [Source:HGNC Symbol;Acc:HGNC:18190]	0	0	0	4	0	0	0	0	0	0	0	0	0	0	0.972398	NA	NA	NA
ENSFCAG00000001335	D3	7656759	7667571	1	RHOF	ras homolog family member F, filopodia associated [Source:HGNC Symbol;Acc:HGNC:15703]	7	2	33	54	11	27	49	38	15	6	2	14	0	36	-0.736281	0.841096	1.50818	0.0963706
ENSFCAG00000001336	D1	63339710	63340663	1			0	0	3	0	0	0	0	0	0	0	0	0	0	0	0.684914	NA	NA	NA
ENSFCAG00000001338	D1	62739793	62745718	-1	TRIM21	tripartite motif containing 21 [Source:HGNC Symbol;Acc:HGNC:11312]	172	29	185	36	135	439	179	110	174	58	178	78	65	9	-0.427169	0.850502	0.78775	0.268119
ENSFCAG00000001341	F1	67828790	67845770	1	ADAR	adenosine deaminase, RNA specific [Source:HGNC Symbol;Acc:HGNC:225]	162	552	2747	1411	514	2474	1985	1658	1752	591	2175	2418	740	398	0.464508	0.834705	-0.0672815	0.933286
ENSFCAG00000001343	F1	67619753	67623462	1	PMVK	phosphomevalonate kinase [Source:HGNC Symbol;Acc:HGNC:9141]	178	30	40	68	20	56	174	158	110	34	94	190	110	86	-2.24191	0.022579	-0.06594	0.956621
ENSFCAG00000001344	F1	67599048	67605443	1	PBXIP1	PBX homeobox interacting protein 1 [Source:HGNC Symbol;Acc:HGNC:21199]	210	73	140	52	55	134	211	124	399	118	552	837	78	86	-1.2567	0.314887	-1.69609	0.00153451
ENSFCAG00000001345	F1	67590861	67593925	1	PYGO2	pygopus family PHD finger 2 [Source:HGNC Symbol;Acc:HGNC:30257]	72	84	257	99	41	172	132	116	134	51	145	210	31	19	1.09078	0.367317	-0.210369	0.771156
ENSFCAG00000001346	F1	67585004	67590218	1	SHC1	SHC adaptor protein 1 [Source:HGNC Symbol;Acc:HGNC:10840]	155	300	720	275	184	875	1064	1135	815	357	1600	2402	213	84	0.557609	0.725955	-0.598779	0.39107
ENSFCAG00000001347	F1	67578898	67581658	-1	CKS1B	CDC28 protein kinase regulatory subunit 1B [Source:HGNC Symbol;Acc:HGNC:19083]	311	90	105	184	175	556	273	390	108	34	47	75	113	20	-0.512887	0.764279	2.27714	3.20189e-06
ENSFCAG00000001348	B2	34330964	34370343	-1			568	3805	10364	2118	8	0	4	0	4	0	6	6	508	110	2.98176	0.00306783	0.182829	0.935307
ENSFCAG00000001350	A3	55286249	55309114	-1	SLC5A7	solute carrier family 5 member 7 [Source:HGNC Symbol;Acc:HGNC:14025]	0	0	0	0	0	0	0	0	0	0	0	0	0	0	NA	NA	NA	NA
ENSFCAG00000001352	B3	143222893	143247887	1	CYP46A1	cytochrome P450 family 46 subfamily A member 1 [Source:HGNC Symbol;Acc:HGNC:2641]	4	2	0	3	0	0	0	0	0	0	4	40	7	1	-1.47353	NA	-2.39491	NA
ENSFCAG00000001353	E1	1969225	1971927	1	SLC16A13	solute carrier family 16 member 13 [Source:HGNC Symbol;Acc:HGNC:31037]	48	52	245	106	13	35	33	14	13	12	8	18	63	30	0.421894	0.823417	0.783586	0.387754
ENSFCAG00000001354	E1	1972930	1974888	-1	SLC16A11	solute carrier family 16 member 11 [Source:HGNC Symbol;Acc:HGNC:23093]	0	2	6	0	4	10	6	0	0	0	0	0	0	0	1.51272	NA	2.33854	0.122388
ENSFCAG00000001355	E1	1869978	1948966	1	ALOX12	arachidonate 12-lipoxygenase, 12S type [Source:HGNC Symbol;Acc:HGNC:429]	17	3	24	26	8	20	12	13	5	4	4	16	59	28	-2.11093	0.213947	0.834979	0.449826
ENSFCAG00000001356	E1	1961591	1964547	1	BCL6B	B-cell CLL/lymphoma 6B [Source:HGNC Symbol;Acc:HGNC:1002]	34	4	8	1	0	2	0	0	0	0	0	6	24	0	-2.14665	0.388799	-0.403113	NA
ENSFCAG00000001357	B3	37044667	37092217	1	UACA	uveal autoantigen with coiled-coil domains and ankyrin repeats [Source:HGNC Symbol;Acc:HGNC:15947]	23233	1331	2259	1857	548	871	1101	1540	1060	1036	5013	4826	1106	274	-1.93896	0.249702	-1.32877	0.0227416
ENSFCAG00000001358	E1	1953179	1955212	1			619	121	74	827	132	1458	456	187	355	166	278	335	603	134	-1.05504	0.573502	0.773787	0.322536
ENSFCAG00000001359	E1	1994381	1996863	-1	CLEC10A	C-type lectin domain family 10 member A [Source:HGNC Symbol;Acc:HGNC:16916]	149	14	21	0	6	13	0	0	0	0	0	0	152	26	-3.43136	0.0400951	1.92016	0.213412
ENSFCAG00000001360	E1	2012450	2018802	-1			0	0	0	0	0	0	0	0	0	0	0	0	0	0	NA	NA	NA	NA
ENSFCAG00000001361	B3	36935629	36941707	1	LARP6	La ribonucleoprotein domain family member 6 [Source:HGNC Symbol;Acc:HGNC:24012]	86	60	510	182	96	242	300	359	609	160	227	275	61	6	1.559	0.300912	-0.410177	0.585826
ENSFCAG00000001364	B2	121899149	121927740	-1	VNN1	vanin 1 [Source:HGNC Symbol;Acc:HGNC:12705]	772	884	1803	8887	371	531	102	157	870	796	555	692	1757	2229	-0.198687	0.945509	-1.12634	0.142875
ENSFCAG00000001365	B4	44859964	44877129	-1	CLEC6A	C-type lectin domain family 6 member A [Source:HGNC Symbol;Acc:HGNC:14556]	2	40	372	633	0	0	0	0	0	2	0	0	0	0	7.40759	1.78932e-06	-0.395371	NA
ENSFCAG00000001367	A1	117675941	117678295	1	PCDHB2	protocadherin beta 2 [Source:HGNC Symbol;Acc:HGNC:8687]	140	56	184	36	90	268	10	5	20	11	44	31	22	2	0.566302	0.820793	1.69588	0.113324
ENSFCAG00000001368	A2	156615070	156620898	-1	PRSS58	protease, serine 58 [Source:HGNC Symbol;Acc:HGNC:39125]	0	0	8	0	0	0	0	0	0	0	0	0	0	0	1.37732	NA	NA	NA
ENSFCAG00000001369	B1	198112038	198154100	-1			1802	826	1409	1134	148	182	225	276	132	200	181	213	168	67	0.638786	0.733291	0.197256	0.780615
ENSFCAG00000001371	C2	152508374	152552419	-1	MLH1	mutL homolog 1 [Source:HGNC Symbol;Acc:HGNC:7127]	705	352	531	552	181	367	200	159	161	126	192	161	167	120	0.0647015	0.97258	0.537998	0.35013
ENSFCAG00000001372	B3	38511485	38538889	-1	NOX5	NADPH oxidase 5 [Source:HGNC Symbol;Acc:HGNC:14874]	0	15	0	0	2	0	0	0	0	0	0	0	0	0	2.29642	NA	0.421274	NA
ENSFCAG00000001374	C2	152406876	152509410	1	LRRFIP2	LRR binding FLII interacting protein 2 [Source:HGNC Symbol;Acc:HGNC:6703]	8607	1718	2164	2601	628	1078	584	834	749	868	674	1214	786	398	-0.620223	0.734805	-0.121246	0.870763
ENSFCAG00000001377	C1	46661294	46739808	-1	OMA1	OMA1 zinc metallopeptidase [Source:HGNC Symbol;Acc:HGNC:29661]	1548	734	836	419	144	216	843	776	392	422	392	406	323	177	-0.284743	0.875786	0.151771	0.872502
ENSFCAG00000001378	D2	54716526	54770244	1	MARCH5	membrane associated ring-CH-type finger 5 [Source:HGNC Symbol;Acc:HGNC:26025]	1820	844	1240	1795	1193	1756	1500	2110	1125	1957	2066	2441	582	536	-0.279387	0.849641	-0.169233	0.799775
ENSFCAG00000001379	B1	150158022	150179569	1	GNRHR	Felis catus gonadotropin-releasing hormone receptor (GNRHR), mRNA. [Source:RefSeq mRNA;Acc:NM_001287228]	115	103	35	32	2	2	4	4	4	2	0	10	18	29	-0.210972	0.937858	-0.217397	0.914925
ENSFCAG00000001380	E3	19258871	19264791	-1	SLC5A2	solute carrier family 5 member 2 [Source:HGNC Symbol;Acc:HGNC:11037]	17	24	23	6	1	15	4	7	46	11	29	32	2	4	0.736719	0.786558	-1.97703	0.0260913
ENSFCAG00000001383	E2	27157676	27180483	-1	VPS35	VPS35, retromer complex component [Source:HGNC Symbol;Acc:HGNC:13487]	21254	10484	15395	28568	13398	21665	23146	18288	17814	20570	31397	41606	5011	2638	0.498077	0.727745	-0.446374	0.32934
ENSFCAG00000001384	B3	94758660	94770982	1	C14orf28	chromosome 14 open reading frame 28 [Source:HGNC Symbol;Acc:HGNC:19834]	117	20	174	106	5	18	28	36	30	22	54	26	98	12	-0.296607	0.898364	-0.618727	0.486996
ENSFCAG00000001385	A3	116605560	116668999	1	MEMO1	mediator of cell motility 1 [Source:HGNC Symbol;Acc:HGNC:14014]	9382	2006	2445	4123	1443	3636	3551	3259	2764	2567	2755	3432	1464	782	-0.648903	0.667052	-0.00945865	0.989633
ENSFCAG00000001388	E2	27218714	27252634	-1	MYLK3	myosin light chain kinase 3 [Source:HGNC Symbol;Acc:HGNC:29826]	36	10	6	8	4	25	1	2	4	0	20	8	0	0	-0.207464	0.969128	0.0903155	0.967783
ENSFCAG00000001392	X	40440625	40574288	1	JADE3	jade family PHD finger 3 [Source:HGNC Symbol;Acc:HGNC:22982]	143	383	554	197	352	590	78	52	116	176	112	210	96	102	0.745603	0.650739	0.86237	0.376566
ENSFCAG00000001395	X	40639278	40666739	1	RBM10	RNA binding motif protein 10 [Source:HGNC Symbol;Acc:HGNC:9896]	246	54	315	290	164	762	445	529	228	114	298	215	74	122	-0.445115	0.817346	1.07412	0.0176844
ENSFCAG00000001396	X	40682329	40697503	1	UBA1	ubiquitin like modifier activating enzyme 1 [Source:HGNC Symbol;Acc:HGNC:12469]	2219	1601	2999	2431	2547	14289	5864	5111	6196	2791	11472	11575	1202	915	-0.136843	0.931198	-0.178383	0.820443
ENSFCAG00000001398	X	40705324	40712679	1	CDK16	cyclin dependent kinase 16 [Source:HGNC Symbol;Acc:HGNC:8749]	399	200	515	428	452	1689	509	429	515	328	643	624	82	30	0.808652	0.549974	0.531684	0.408032
ENSFCAG00000001399	X	40715535	40731998	1	USP11	ubiquitin specific peptidase 11 [Source:HGNC Symbol;Acc:HGNC:12609]	1769	588	979	759	313	1013	491	405	391	232	554	574	473	158	-0.353492	0.810904	0.373966	0.502565
ENSFCAG00000001402	X	96855128	96855494	-1			6	2	38	7	2	8	4	8	6	10	11	16	0	0	2.14297	0.49149	-0.875873	0.449867
ENSFCAG00000001406	E1	29767258	29816382	-1	GDPD1	glycerophosphodiester phosphodiesterase domain containing 1 [Source:HGNC Symbol;Acc:HGNC:20883]	197	44	93	77	16	19	90	107	12	8	10	6	61	2	-0.450093	0.85514	2.32417	0.00364327
ENSFCAG00000001409	E1	29480276	29528592	-1	DHX40	DEAH-box helicase 40 [Source:HGNC Symbol;Acc:HGNC:18018]	5421	4172	3402	4915	3358	3069	7287	6312	5044	7757	6788	8396	2197	1706	-0.192938	0.90735	-0.467184	0.448829
ENSFCAG00000001412	C1	63693386	63952016	1	AK5	adenylate kinase 5 [Source:HGNC Symbol;Acc:HGNC:365]	176	54	338	673	71	139	407	434	6	6	2	4	136	6	1.09838	0.581336	5.24135	2.07087e-16
ENSFCAG00000001413	D4	65419023	65464477	1	PLPPR1	phospholipid phosphatase related 1 [Source:HGNC Symbol;Acc:HGNC:25993]	152	183	151	2236	68	208	378	324	2	2	6	4	26	74	2.20116	0.208569	5.65672	7.462e-22
ENSFCAG00000001414	D4	65499161	65507234	-1	BAAT	bile acid-CoA:amino acid N-acyltransferase [Source:HGNC Symbol;Acc:HGNC:932]	50	10	7	34	10	18	22	16	24	10	31	46	2	4	-0.274486	0.934517	-0.59886	0.488704
ENSFCAG00000001415	C1	63958729	64011984	-1	ZZZ3	zinc finger ZZ-type containing 3 [Source:HGNC Symbol;Acc:HGNC:24523]	7183	3565	7072	8134	2386	6510	4266	5256	2952	3156	3855	6515	1831	681	0.572552	0.662187	0.164246	0.768849
ENSFCAG00000001417	D4	65545697	65554748	-1	ALDOB	aldolase, fructose-bisphosphate B [Source:HGNC Symbol;Acc:HGNC:417]	2	1	10	0	0	4	0	2	0	0	0	0	0	0	1.04573	NA	0.891477	NA
ENSFCAG00000001418	D4	65594976	65596187	-1	TMEM246	transmembrane protein 246 [Source:HGNC Symbol;Acc:HGNC:28180]	12	10	352	0	52	124	12	4	45	26	44	70	182	276	-1.88253	0.51965	0.198851	0.89168
ENSFCAG00000001419	D4	65637795	65663280	1	RNF20	ring finger protein 20 [Source:HGNC Symbol;Acc:HGNC:10062]	684	885	865	919	258	905	911	688	477	342	1044	716	633	211	0.139543	0.936259	0.0952293	0.888409
ENSFCAG00000001420	D2	56813838	56845297	-1	PDLIM1	PDZ and LIM domain 1 [Source:HGNC Symbol;Acc:HGNC:2067]	1873	257	180	191	60	214	564	308	69	44	469	333	376	88	-1.8423	0.146672	0.373846	0.720298
ENSFCAG00000001421	D2	56883138	57111638	-1	SORBS1	sorbin and SH3 domain containing 1 [Source:HGNC Symbol;Acc:HGNC:14565]	17554	54	110	85	0	10	168	77	10	2	273	255	267	79	-5.4469	NA	-0.624975	0.744345
ENSFCAG00000001422	D2	57148442	57187589	-1	ALDH18A1	aldehyde dehydrogenase 18 family member A1 [Source:HGNC Symbol;Acc:HGNC:9722]	484	1730	1204	1796	1782	3596	3360	2416	2300	1341	1967	1632	256	122	1.87547	0.0403344	0.606485	0.176771
ENSFCAG00000001427	A1	4411371	4492266	-1			26	68	191	252	16	46	60	96	28	8	33	0	70	58	0.34884	0.883813	1.35972	0.203571
ENSFCAG00000001428	B4	46549361	46563669	1	CLEC9A	C-type lectin domain family 9 member A [Source:HGNC Symbol;Acc:HGNC:26705]	10	5	8	10	0	0	2	1	1	7	0	1	0	0	0.986956	0.804184	-1.01616	0.570495
ENSFCAG00000001429	B4	46570021	46591621	-1	CLEC1A	C-type lectin domain family 1 member A [Source:HGNC Symbol;Acc:HGNC:24355]	231	126	170	123	20	158	467	1845	136	298	143	349	54	38	-0.0428932	0.983844	1.05754	0.320356
ENSFCAG00000001430	B4	46643676	46653477	-1	OLR1	oxidized low density lipoprotein receptor 1 [Source:HGNC Symbol;Acc:HGNC:8133]	2	124	685	849	0	0	0	0	4	2	8	0	0	0	8.15806	4.9808e-09	-1.76755	NA
ENSFCAG00000001433	B3	133137494	133207371	-1	KCNK10	potassium two pore domain channel subfamily K member 10 [Source:HGNC Symbol;Acc:HGNC:6273]	23	0	4	0	0	0	0	0	0	0	0	0	0	0	-1.39808	NA	NA	NA
ENSFCAG00000001434	E3	35893673	35914132	-1	METTL22	methyltransferase like 22 [Source:HGNC Symbol;Acc:HGNC:28368]	1613	101	278	147	259	821	383	381	732	302	854	634	239	41	-1.88454	0.171951	-0.41415	0.467447
ENSFCAG00000001436	F2	19859462	19876411	-1			0	0	0	0	0	0	0	0	0	0	0	0	0	0	NA	NA	NA	NA
ENSFCAG00000001438	D1	109791076	109815980	1	CAPN1	calpain 1 [Source:HGNC Symbol;Acc:HGNC:1476]	1848	562	1734	1270	433	1409	1519	1314	1759	951	2138	2821	947	368	-0.491119	0.672093	-0.698613	0.0975448
ENSFCAG00000001439	D1	109818455	109838908	1			2	0	0	0	0	0	0	0	0	0	0	0	20	0	-3.79205	NA	NA	NA
ENSFCAG00000001440	D1	109878411	109905003	1	POLA2	DNA polymerase alpha 2, accessory subunit [Source:HGNC Symbol;Acc:HGNC:30073]	149	328	600	1143	527	1449	828	775	604	319	242	283	174	101	1.21622	0.336919	1.16548	0.036926
ENSFCAG00000001441	D1	109921761	109922405	1	CDC42EP2	CDC42 effector protein 2 [Source:HGNC Symbol;Acc:HGNC:16263]	19	0	2	2	35	36	11	2	48	2	0	0	14	0	-2.8484	0.301851	0.66295	0.709129
ENSFCAG00000001442	D1	110028285	110028611	1			217	9	47	20	2	16	0	0	0	10	13	6	0	38	-2.007	0.387581	-0.547581	0.776247
ENSFCAG00000001443	D1	109969397	109988861	1	FRMD8	FERM domain containing 8 [Source:HGNC Symbol;Acc:HGNC:25462]	12	14	53	56	6	60	63	75	123	36	112	98	44	2	0.182734	0.953645	-0.891567	0.242337
ENSFCAG00000001445	A3	12451579	12539938	-1	ARFGEF2	ADP ribosylation factor guanine nucleotide exchange factor 2 [Source:HGNC Symbol;Acc:HGNC:15853]	6379	5287	7972	4340	2051	5881	3934	3690	2982	2586	3440	3403	3679	1675	-0.0487858	0.978635	0.282337	0.532504
ENSFCAG00000001446	A3	12398567	12440742	-1			10691	5470	6522	8778	7368	12299	8323	6441	5184	5152	5004	6737	2379	1460	0.142152	0.933537	0.67816	0.181941
ENSFCAG00000001447	A3	12374528	12384709	1			2837	2635	5507	2561	1173	1721	1496	1088	1775	2539	2848	2812	5180	6069	-1.66359	0.242664	-0.782682	0.117228
ENSFCAG00000001448	A3	12272571	12291074	-1	DDX27	DEAD-box helicase 27 [Source:HGNC Symbol;Acc:HGNC:15837]	469	435	807	695	1100	2650	1828	1416	1323	638	995	892	146	104	0.818496	0.405101	0.835949	0.069359
ENSFCAG00000001449	A3	12245453	12269969	1	ZNFX1	zinc finger NFX1-type containing 1 [Source:HGNC Symbol;Acc:HGNC:29271]	2756	2279	6239	3468	1007	2790	4123	4011	2583	2140	5912	7519	1433	481	0.726532	0.478399	-0.549313	0.332209
ENSFCAG00000001450	E1	11773804	11786466	-1	MED9	mediator complex subunit 9 [Source:HGNC Symbol;Acc:HGNC:25487]	131	16	240	46	48	356	59	92	114	34	231	336	75	2	-0.0194937	0.995315	-0.286052	0.78893
ENSFCAG00000001451	B4	137288871	137296107	-1	NAGA	alpha-N-acetylgalactosaminidase [Source:HGNC Symbol;Acc:HGNC:7631]	250	618	1191	1835	484	2322	762	533	640	301	511	570	560	135	0.963945	0.506914	0.924425	0.124644
ENSFCAG00000001452	B1	33886155	33930102	-1	SLC39A14	solute carrier family 39 member 14 [Source:HGNC Symbol;Acc:HGNC:20858]	2953	2693	11138	27969	1013	1585	5954	3262	5979	4194	14323	8205	1265	596	2.31878	0.0436168	-1.39397	0.0146658
ENSFCAG00000001453	C1	8083862	8131753	1			0	12	0	4	2	2	0	0	0	0	0	10	0	0	2.32936	NA	-0.249293	NA
ENSFCAG00000001454	D4	87328294	87407290	1	LMX1B	LIM homeobox transcription factor 1 beta [Source:HGNC Symbol;Acc:HGNC:6654]	0	10	12	2	0	11	2	2	4	0	12	0	0	0	3.18474	NA	-0.115053	0.963172
ENSFCAG00000001457	C1	8170628	8172291	1			7	2	310	215	12	4	22	28	0	5	4	0	0	0	5.03916	0.0111779	2.1278	0.0883843
ENSFCAG00000001458	B4	127099196	127105964	1	C12orf45	chromosome 12 open reading frame 45 [Source:HGNC Symbol;Acc:HGNC:28628]	256	216	506	857	154	491	334	447	298	218	413	413	150	126	0.593682	0.693492	0.0712956	0.905541
ENSFCAG00000001459	B4	127115272	127169350	-1	ALDH1L2	aldehyde dehydrogenase 1 family member L2 [Source:HGNC Symbol;Acc:HGNC:26777]	123	4955	2200	4678	1406	4624	3974	4171	8800	7025	9796	14220	512	333	2.36752	0.101875	-1.50265	3.73031e-06
ENSFCAG00000001460	B4	127195987	127249794	1	KIAA1033	KIAA1033 [Source:HGNC Symbol;Acc:HGNC:29174]	12609	9171	15706	14306	5346	9174	13192	10457	10794	13338	14037	17939	4629	2483	0.423752	0.697455	-0.562276	0.204172
ENSFCAG00000001461	B4	127256701	127303698	-1	APPL2	adaptor protein, phosphotyrosine interacting with PH domain and leucine zipper 2 [Source:HGNC Symbol;Acc:HGNC:18242]	1788	1080	2011	754	193	529	888	875	851	775	971	1088	536	344	0.00738943	0.997087	-0.640592	0.214963
ENSFCAG00000001462	F2	63186143	63384125	1	COL14A1	collagen type XIV alpha 1 chain [Source:HGNC Symbol;Acc:HGNC:2191]	5211	18138	504	433	1579	4616	1364	1111	286	209	231	306	2695	277	1.24528	NA	2.94454	4.2314e-09
ENSFCAG00000001463	F2	63407612	63460577	-1	MRPL13	mitochondrial ribosomal protein L13 [Source:HGNC Symbol;Acc:HGNC:14278]	2870	423	514	1060	728	1652	1241	1758	738	796	914	932	178	63	-0.568254	0.80308	0.620354	0.141401
ENSFCAG00000001464	C2	123060290	123081653	-1	MRPS22	mitochondrial ribosomal protein S22 [Source:HGNC Symbol;Acc:HGNC:14508]	1536	165	332	486	482	1002	407	379	822	585	451	396	100	61	-0.831141	0.661561	-0.0160498	0.989612
ENSFCAG00000001465	C2	123029236	123061779	1	COPB2	coatomer protein complex subunit beta 2 [Source:HGNC Symbol;Acc:HGNC:2232]	3345	14871	6581	16534	3042	6247	2236	2249	10432	12556	8969	7408	3394	2118	1.23997	0.359124	-1.47504	0.0128739
ENSFCAG00000001466	B2	119524472	119626899	1	L3MBTL3	l(3)mbt-like 3 (Drosophila) [Source:HGNC Symbol;Acc:HGNC:23035]	956	1256	1542	1769	291	427	1775	1431	598	357	698	712	469	262	0.784097	0.421128	0.659722	0.329071
ENSFCAG00000001467	C2	122936920	122959556	1	RBP2	retinol binding protein 2 [Source:HGNC Symbol;Acc:HGNC:9920]	12	2	17	4	0	4	1	7	0	0	0	0	36	11	-2.32043	0.202891	1.50208	NA
ENSFCAG00000001468	B2	119629590	119685599	-1	SAMD3	sterile alpha motif domain containing 3 [Source:HGNC Symbol;Acc:HGNC:21574]	0	8	6	7	0	7	6	0	0	0	7	10	0	1	2.29096	NA	-0.18388	0.936626
ENSFCAG00000001471	D1	20556108	20561380	-1	ZNF202	zinc finger protein 202 [Source:HGNC Symbol;Acc:HGNC:12994]	397	154	155	251	78	280	151	181	133	62	172	121	127	67	-0.515511	0.70496	0.478252	0.391915
ENSFCAG00000001472	B3	121521571	121559958	-1	TMED10	transmembrane p24 trafficking protein 10 [Source:HGNC Symbol;Acc:HGNC:16998]	1410	2219	2391	1366	760	1682	1738	1764	1297	1062	1549	1686	468	347	0.886692	0.456317	0.0759602	0.88126
ENSFCAG00000001473	A3	30964609	30965145	1	PRND	prion protein 2 (dublet) [Source:HGNC Symbol;Acc:HGNC:15748]	0	2	2	5	0	0	4	0	0	2	0	4	18	0	-1.38559	0.721938	-0.262858	NA
ENSFCAG00000001476	B1	26753242	26782436	-1	GSR	glutathione-disulfide reductase [Source:HGNC Symbol;Acc:HGNC:4623]	2187	1281	3821	1831	338	1049	4919	9616	2777	4157	3954	4935	946	714	0.0428441	0.982307	-0.151666	0.903312
ENSFCAG00000001478	A1	109093586	109097618	1	CDC42SE2	CDC42 small effector 2 [Source:HGNC Symbol;Acc:HGNC:18547]	216	359	332	415	82	342	306	271	151	52	190	159	37	8	1.93605	0.131821	0.818121	0.121859
ENSFCAG00000001479	A1	109124577	109311109	-1			4411	5176	6282	5584	1065	1993	1983	1686	810	743	1348	1273	1759	751	0.820451	0.398587	0.728953	0.0380958
ENSFCAG00000001480	D4	88085250	88137151	-1	FAM129B	family with sequence similarity 129 member B [Source:HGNC Symbol;Acc:HGNC:25282]	129	2589	2081	5391	3109	28390	21536	12978	9584	3553	11788	15976	3131	1325	-0.0741783	0.983379	0.610379	0.360506
ENSFCAG00000001481	D4	88207898	88238208	1	STXBP1	syntaxin binding protein 1 [Source:HGNC Symbol;Acc:HGNC:11444]	238	266	268	562	38	218	261	198	60	38	78	82	115	38	0.960762	0.408875	1.33579	0.0123077
ENSFCAG00000001482	D4	88251007	88258792	1	CFAP157	cilia and flagella associated protein 157 [Source:HGNC Symbol;Acc:HGNC:27843]	17	72	56	42	74	168	46	54	37	18	50	64	186	31	-1.23231	0.547044	1.10643	0.119087
ENSFCAG00000001483	D4	88257761	88259311	-1	PTRH1	peptidyl-tRNA hydrolase 1 homolog [Source:HGNC Symbol;Acc:HGNC:27039]	2	6	36	11	22	63	48	44	55	6	98	76	175	194	-3.99132	0.0275161	-0.266735	0.799861
ENSFCAG00000001486	D4	88278428	88308100	-1	SH2D3C	SH2 domain containing 3C [Source:HGNC Symbol;Acc:HGNC:16884]	37	44	159	104	0	0	4	0	0	0	17	0	0	0	2.68603	0.227009	-0.699796	NA
ENSFCAG00000001488	D4	88331735	88341167	1	FPGS	folylpolyglutamate synthase [Source:HGNC Symbol;Acc:HGNC:3824]	284	180	248	242	136	392	262	177	325	98	202	164	176	71	-0.29582	0.827919	0.263515	0.725119
ENSFCAG00000001489	D4	88341584	88371990	-1	ENG	endoglin [Source:HGNC Symbol;Acc:HGNC:3349]	74	193	479	348	35	198	57	19	28	32	82	146	52	21	1.98992	0.0163626	0.141113	0.910414
ENSFCAG00000001491	D4	88397382	88406349	-1	ST6GALNAC6	ST6 N-acetylgalactosaminide alpha-2,6-sialyltransferase 6 [Source:HGNC Symbol;Acc:HGNC:23364]	1076	49	56	47	40	237	166	209	276	114	455	467	17	8	-2.38685	NA	-0.976301	0.0862415
ENSFCAG00000001492	D4	88428793	88436348	-1	PIP5KL1	phosphatidylinositol-4-phosphate 5-kinase like 1 [Source:HGNC Symbol;Acc:HGNC:28711]	0	6	6	18	15	22	66	17	2	0	2	3	0	1	2.65039	0.373188	3.53556	0.000116087
ENSFCAG00000001493	D4	88443854	88479060	-1	FAM102A	family with sequence similarity 102 member A [Source:HGNC Symbol;Acc:HGNC:31419]	40	787	1141	383	107	443	296	670	904	1329	2236	6663	449	255	0.361418	0.89498	-2.66198	6.4511e-06
ENSFCAG00000001494	D4	88530144	88532820	-1	NAIF1	nuclear apoptosis inducing factor 1 [Source:HGNC Symbol;Acc:HGNC:25446]	14	2	7	12	16	60	30	26	30	16	64	70	20	0	-1.15339	0.70463	-0.352195	0.693747
ENSFCAG00000001495	D4	88557794	88568375	1	SLC25A25	solute carrier family 25 member 25 [Source:HGNC Symbol;Acc:HGNC:20663]	2908	435	1007	656	423	2510	693	950	848	625	1096	4668	684	156	-1.06191	0.405442	-0.555831	0.509711
ENSFCAG00000001496	D4	88654911	88657790	1			0	0	0	0	0	0	0	0	0	0	0	0	0	0	NA	NA	NA	NA
ENSFCAG00000001502	B4	82448742	82456402	-1	ATP5G2	ATP synthase, H+ transporting, mitochondrial Fo complex subunit C2 (subunit 9) [Source:HGNC Symbol;Acc:HGNC:842]	7327	1072	827	1550	539	3515	2181	1135	1047	470	1320	1496	499	289	-1.12741	0.508489	0.694586	0.235849
ENSFCAG00000001506	A3	84852243	84871854	1	SLC1A4	solute carrier family 1 member 4 [Source:HGNC Symbol;Acc:HGNC:10942]	94	188	416	379	174	1178	823	782	272	112	211	357	229	57	0.388484	0.835403	1.50575	0.00242328
ENSFCAG00000001510	D3	24521095	24549326	1	UPB1	beta-ureidopropionase 1 [Source:HGNC Symbol;Acc:HGNC:16297]	14	0	6	55	0	0	0	0	0	0	0	0	0	0	1.51125	0.70305	NA	NA
ENSFCAG00000001511	D3	24570112	24575583	-1	GUCD1	guanylyl cyclase domain containing 1 [Source:HGNC Symbol;Acc:HGNC:14237]	259	62	385	143	66	77	121	120	209	156	309	455	124	106	-0.681845	0.667052	-1.39231	0.00200239
ENSFCAG00000001512	D3	24580418	24594251	1	SNRPD3	small nuclear ribonucleoprotein D3 polypeptide [Source:HGNC Symbol;Acc:HGNC:11160]	167	77	89	106	38	76	24	72	31	46	47	42	40	28	-0.211943	0.906676	0.315653	0.728704
ENSFCAG00000001513	D3	24613059	24616788	-1	LRRC75B	leucine rich repeat containing 75B [Source:HGNC Symbol;Acc:HGNC:33155]	2	12	66	128	0	10	44	42	40	8	114	197	2	4	3.02215	0.0790425	-1.56841	0.151
ENSFCAG00000001514	D3	24632524	24644102	1			16	4	51	66	0	0	0	2	6	0	24	6	0	14	0.586409	0.867055	-2.2654	0.126645
ENSFCAG00000001515	D2	75225000	75244205	1	PNLIP	pancreatic lipase [Source:HGNC Symbol;Acc:HGNC:9155]	0	0	0	0	0	2	0	2	0	0	0	0	0	0	NA	NA	0.721937	NA
ENSFCAG00000001516	D2	75279483	75302263	1	PNLIPRP2	pancreatic lipase related protein 2 (gene/pseudogene) [Source:HGNC Symbol;Acc:HGNC:9157]	0	0	0	0	0	0	0	2	0	0	0	0	0	0	NA	NA	0.421274	NA
ENSFCAG00000001517	D2	75325982	75358804	-1	HSPA12A	heat shock protein family A (Hsp70) member 12A [Source:HGNC Symbol;Acc:HGNC:19022]	79	78	380	34	88	151	257	315	115	68	249	168	6	5	2.00195	0.247174	0.473602	0.455943
ENSFCAG00000001518	D2	75495622	75518226	1	ENO4	enolase family member 4 [Source:HGNC Symbol;Acc:HGNC:31670]	0	23	66	30	2	0	11	10	2	0	0	0	5	0	3.0823	0.16636	1.77656	0.261931
ENSFCAG00000001520	B4	76668926	76670491	-1	AMIGO2	adhesion molecule with Ig like domain 2 [Source:HGNC Symbol;Acc:HGNC:24073]	40	180	228	56	2	6	10	22	20	8	413	282	330	86	-0.897881	0.682099	-3.41691	0.000203101
ENSFCAG00000001523	E2	8088668	8102560	1	TEAD2	TEA domain transcription factor 2 [Source:HGNC Symbol;Acc:HGNC:11715]	117	58	122	173	248	689	357	397	283	96	666	545	133	64	-0.769888	0.585593	0.22051	0.782544
ENSFCAG00000001524	E2	8051855	8073038	-1	CCDC155	coiled-coil domain containing 155 [Source:HGNC Symbol;Acc:HGNC:26520]	0	2	6	7	6	12	2	0	0	0	0	4	88	14	-3.34977	0.127922	1.45819	0.377322
ENSFCAG00000001525	E2	8047226	8048047	1	PTH2	parathyroid hormone 2 [Source:HGNC Symbol;Acc:HGNC:30828]	0	0	0	0	0	0	0	0	0	0	0	0	0	0	NA	NA	NA	NA
ENSFCAG00000001527	B2	102189181	102222663	1	RPF2	ribosome production factor 2 homolog [Source:HGNC Symbol;Acc:HGNC:20870]	842	393	895	653	789	996	819	806	777	625	671	490	237	197	-0.0286018	0.987754	0.445018	0.470574
ENSFCAG00000001528	X	14578697	14686871	1	PPEF1	protein phosphatase with EF-hand domain 1 [Source:HGNC Symbol;Acc:HGNC:9243]	105	0	1	15	0	0	0	0	0	6	0	0	0	0	-1.86692	NA	-1.03373	NA
ENSFCAG00000001529	X	14720895	14791588	-1	PHKA2	phosphorylase kinase regulatory subunit alpha 2 [Source:HGNC Symbol;Acc:HGNC:8926]	142	137	497	209	97	240	69	138	62	24	84	142	115	18	0.927418	0.505154	0.91333	0.182113
ENSFCAG00000001531	A1	173264733	173402532	-1	NSD1	nuclear receptor binding SET domain protein 1 [Source:HGNC Symbol;Acc:HGNC:14234]	7065	3515	3992	2665	287	546	1292	1394	1714	1032	2248	1665	1588	564	-0.0478639	0.983379	-0.927308	0.0892751
ENSFCAG00000001532	A1	173253464	173256269	-1			444	749	1241	1095	1034	6585	6180	7064	2597	1446	5382	3240	1368	392	-0.49267	0.788372	0.641319	0.296202
ENSFCAG00000001533	A1	173248619	173252414	1	MXD3	MAX dimerization protein 3 [Source:HGNC Symbol;Acc:HGNC:14008]	3	0	34	20	18	48	46	25	18	0	24	4	22	15	-0.980172	0.759022	1.42316	0.17675
ENSFCAG00000001535	A1	173187426	173200389	-1	RGS14	regulator of G-protein signaling 14 [Source:HGNC Symbol;Acc:HGNC:9996]	55	35	112	72	0	2	0	0	2	0	0	0	80	2	0.0214959	0.994467	-0.0648627	NA
ENSFCAG00000001536	A1	173163582	173174622	-1	SLC34A1	solute carrier family 34 member 1 [Source:HGNC Symbol;Acc:HGNC:11019]	0	0	0	0	0	3	0	0	0	0	0	0	0	20	-3.72245	NA	0.57693	NA
ENSFCAG00000001537	A1	173161706	173162119	1	PFN3	profilin 3 [Source:HGNC Symbol;Acc:HGNC:18627]	0	0	0	0	0	0	0	0	0	0	0	0	0	0	NA	NA	NA	NA
ENSFCAG00000001538	A1	173152216	173160270	1	F12	coagulation factor XII precursor [Source:RefSeq peptide;Acc:NP_001161684]	1	0	3	2	0	1	0	0	0	0	14	0	0	0	0.663935	NA	-1.00666	NA
ENSFCAG00000001539	A1	173128150	173142995	-1	GRK6	G protein-coupled receptor kinase 6 [Source:HGNC Symbol;Acc:HGNC:4545]	297	324	577	291	520	2361	1344	1486	1024	545	1140	1338	283	200	-0.354665	0.833249	0.451607	0.350951
ENSFCAG00000001540	A1	173104042	173117282	1	DBN1	drebrin 1 [Source:HGNC Symbol;Acc:HGNC:2695]	64	316	147	117	226	675	431	139	2093	659	4489	3247	216	138	-0.479041	0.842093	-2.56719	4.90427e-06
ENSFCAG00000001542	A1	173057702	173063861	1	DDX41	DEAD-box helicase 41 [Source:HGNC Symbol;Acc:HGNC:18674]	514	357	281	648	143	676	759	734	563	309	936	711	185	124	0.0857365	0.96784	-0.163048	0.818771
ENSFCAG00000001543	A1	173024128	173056264	1	FAM193B	family with sequence similarity 193 member B [Source:HGNC Symbol;Acc:HGNC:25524]	223	97	123	95	18	46	77	92	64	38	154	160	146	40	-0.889104	0.444278	-0.739831	0.2944
ENSFCAG00000001545	E3	714754	725231	-1	C7orf50	chromosome 7 open reading frame 50 [Source:HGNC Symbol;Acc:HGNC:22421]	152	101	294	169	88	461	443	159	345	78	881	666	598	808	-2.836	0.0474536	-0.674607	0.398614
ENSFCAG00000001547	B1	15431171	15447509	1	CYP4V2	cytochrome P450 family 4 subfamily V member 2 [Source:HGNC Symbol;Acc:HGNC:23198]	377	415	1286	537	49	174	483	430	578	426	940	1237	395	148	0.376907	0.809623	-1.45138	0.0171769
ENSFCAG00000001549	B1	15489531	15506376	1	F11	coagulation factor XI [Source:HGNC Symbol;Acc:HGNC:3529]	2	0	0	2	0	0	0	0	0	2	0	0	22	2	-3.60803	0.177151	-0.395371	NA
ENSFCAG00000001551	A1	171033227	171248466	1	CAMK4	calcium/calmodulin dependent protein kinase IV [Source:HGNC Symbol;Acc:HGNC:1464]	22	11	15	8	18	8	0	0	12	20	42	16	20	8	-1.21441	0.490422	-0.934925	0.531355
ENSFCAG00000001556	C2	18415965	18681812	1	APP	amyloid beta precursor protein [Source:HGNC Symbol;Acc:HGNC:620]	2830	5647	8136	7474	1277	3178	7288	7414	7480	5563	11079	13344	4623	2080	0.181661	0.924195	-0.963629	0.079348
ENSFCAG00000001558	X	44797517	44799400	1			140	157	914	263	163	252	234	307	146	146	106	88	9	25	2.22412	0.110361	0.873021	0.136313
ENSFCAG00000001563	B1	137765639	137824936	1	SEC31A	SEC31 homolog A, COPII coat complex component [Source:HGNC Symbol;Acc:HGNC:17052]	5689	13961	11119	10117	2470	5162	3114	3156	7242	6628	10759	13801	1750	1003	1.64692	0.0896669	-1.35783	0.000237436
ENSFCAG00000001564	A2	31564785	31725371	-1	ADAMTS9	ADAM metallopeptidase with thrombospondin type 1 motif 9 [Source:HGNC Symbol;Acc:HGNC:13202]	837	583	438	1260	9	28	80	86	0	0	0	6	405	49	0.492158	0.794794	4.14891	2.94793e-05
ENSFCAG00000001566	E2	3907935	3925677	-1	PRKCG	protein kinase C gamma [Source:HGNC Symbol;Acc:HGNC:9402]	2	14	0	16	0	14	4	2	1	8	1	2	10	0	0.611288	0.891387	0.152075	0.944952
ENSFCAG00000001567	E2	3886234	3902334	-1	CACNG7	calcium voltage-gated channel auxiliary subunit gamma 7 [Source:HGNC Symbol;Acc:HGNC:13626]	0	0	15	0	4	12	0	0	0	0	0	0	0	16	-1.43451	0.746363	1.67315	0.283685
ENSFCAG00000001568	D4	9036492	9202168	-1	SMARCA2	SWI/SNF related, matrix associated, actin dependent regulator of chromatin, subfamily a, member 2 [Source:HGNC Symbol;Acc:HGNC:11098]	4544	1597	1431	788	269	734	674	719	1245	875	1726	2008	989	594	-0.898099	0.512412	-1.25819	7.12828e-05
ENSFCAG00000001570	C1	177127042	177136804	1	INPP1	inositol polyphosphate-1-phosphatase [Source:HGNC Symbol;Acc:HGNC:6071]	150	152	261	81	72	126	180	330	129	103	114	200	46	4	1.06461	0.550119	0.338912	0.63725
ENSFCAG00000001572	A1	136303586	136311564	1	CCNB1	cyclin B1 [Source:HGNC Symbol;Acc:HGNC:1579]	20	739	418	1005	1828	3536	3190	6032	675	649	94	62	213	145	1.18143	0.566101	2.71587	0.000581409
ENSFCAG00000001574	B1	13509687	13617770	-1	ENPP6	ectonucleotide pyrophosphatase/phosphodiesterase 6 [Source:HGNC Symbol;Acc:HGNC:23409]	7	2	13	4	0	1	0	2	0	0	0	0	0	0	0.990502	NA	0.60611	NA
ENSFCAG00000001576	A2	12161543	12195472	1	SIN3B	SIN3 transcription regulator family member B [Source:HGNC Symbol;Acc:HGNC:19354]	406	121	108	211	50	202	206	387	247	94	320	316	78	62	-0.662758	0.659285	-0.216365	0.792205
ENSFCAG00000001577	A2	12202972	12203890	1	F2RL3	F2R like thrombin/trypsin receptor 3 [Source:HGNC Symbol;Acc:HGNC:3540]	0	0	0	0	0	0	0	0	0	0	0	0	0	0	NA	NA	NA	NA
ENSFCAG00000001578	A2	12209341	12289239	-1	CPAMD8	C3 and PZP like, alpha-2-macroglobulin domain containing 8 [Source:HGNC Symbol;Acc:HGNC:23228]	38	48	12	0	18	69	0	0	38	14	111	178	84	4	-1.13967	0.71578	-1.09034	0.51865
ENSFCAG00000001579	A2	12325065	12343737	-1	HAUS8	HAUS augmin like complex subunit 8 [Source:HGNC Symbol;Acc:HGNC:30532]	41	87	219	258	75	220	303	467	224	156	478	447	96	22	0.825834	0.616454	-0.272126	0.717063
ENSFCAG00000001580	A1	4982990	5019337	1	NUP58	nucleoporin 58 [Source:HGNC Symbol;Acc:HGNC:20261]	818	1480	686	972	252	510	707	770	794	574	1161	1416	123	119	1.32427	0.337146	-0.770751	0.0646031
ENSFCAG00000001581	A1	5145787	5657786	1	ATP8A2	ATPase phospholipid transporting 8A2 [Source:HGNC Symbol;Acc:HGNC:13533]	196	4	106	0	0	8	0	0	0	0	0	0	62	39	-1.98833	0.402864	0.982108	NA
ENSFCAG00000001582	A1	5670376	5670960	-1			346	3	26	0	0	2	0	2	2	0	0	4	22	20	-3.59101	0.0551048	-0.244861	NA
ENSFCAG00000001583	B3	135219791	135450602	-1	TTC7B	tetratricopeptide repeat domain 7B [Source:HGNC Symbol;Acc:HGNC:19858]	1727	195	364	248	88	460	321	267	134	64	218	263	108	41	-1.13217	NA	0.721854	0.200382
ENSFCAG00000001585	B3	135518727	135695526	-1	RPS6KA5	ribosomal protein S6 kinase A5 [Source:HGNC Symbol;Acc:HGNC:10434]	675	95	242	111	20	28	8	6	24	5	2	18	376	233	-2.27273	0.00546723	0.450347	0.756948
ENSFCAG00000001586	B3	135777419	135817441	1	C14orf159	chromosome 14 open reading frame 159 [Source:HGNC Symbol;Acc:HGNC:20498]	15	2	0	8	0	0	0	2	13	8	0	4	0	0	-0.246572	NA	-2.10996	0.164102
ENSFCAG00000001587	B3	135824778	135825860	-1	GPR68	G protein-coupled receptor 68 [Source:HGNC Symbol;Acc:HGNC:4519]	2	102	689	54	269	1310	1701	576	200	26	138	63	16	16	2.74948	0.129164	2.889	3.52834e-06
ENSFCAG00000001588	B3	135870689	135924936	-1	CCDC88C	coiled-coil domain containing 88C [Source:HGNC Symbol;Acc:HGNC:19967]	38	45	80	20	19	23	95	62	17	2	0	0	134	42	-1.4808	0.371275	2.56362	0.0224997
ENSFCAG00000001591	A1	110242904	110245318	1	IL13	interleukin 13 [Source:HGNC Symbol;Acc:HGNC:5973]	0	0	6	0	0	6	0	2	0	0	0	0	0	0	1.16872	NA	0.992833	NA
ENSFCAG00000001592	C1	76910485	77003919	1	EPHX4	epoxide hydrolase 4 [Source:HGNC Symbol;Acc:HGNC:23758]	0	0	0	0	0	0	0	0	0	0	0	0	0	0	NA	NA	NA	NA
ENSFCAG00000001593	D1	48955004	48984883	-1	EED	embryonic ectoderm development [Source:HGNC Symbol;Acc:HGNC:3188]	1256	937	1575	1241	1839	2277	1487	2036	1955	1666	2549	1625	388	379	0.201941	0.895915	0.0738067	0.926554
ENSFCAG00000001594	A2	6029717	6042336	1	XAB2	XPA binding protein 2 [Source:HGNC Symbol;Acc:HGNC:14089]	396	253	278	234	476	1716	1030	565	485	125	840	409	332	136	-0.848353	0.462065	1.03464	0.0948934
ENSFCAG00000001595	A2	6025412	6027822	1	PCP2	Purkinje cell protein 2 [Source:HGNC Symbol;Acc:HGNC:30209]	49	8	29	25	18	50	16	25	22	13	36	37	80	2	-1.6391	0.38675	0.0902477	0.936786
ENSFCAG00000001596	A2	6013876	6022225	-1	STXBP2	syntaxin binding protein 2 [Source:HGNC Symbol;Acc:HGNC:11445]	14	162	610	456	218	1458	170	141	138	46	381	510	528	98	-0.234903	0.939774	0.88728	0.353996
ENSFCAG00000001597	A2	5999672	6000778	-1			8	0	12	10	0	0	0	0	0	0	0	0	0	24	-1.90776	0.546527	NA	NA
ENSFCAG00000001600	A2	5992210	5994267	-1	MCEMP1	mast cell expressed membrane protein 1 [Source:HGNC Symbol;Acc:HGNC:27291]	0	10	59	112	0	0	0	0	0	0	0	0	0	18	1.00806	0.787789	NA	NA
ENSFCAG00000001601	A2	5977548	5983327	1	FCER2	Fc fragment of IgE receptor II [Source:HGNC Symbol;Acc:HGNC:3612]	0	0	14	0	0	0	0	0	0	0	0	0	0	0	1.78742	NA	NA	NA
ENSFCAG00000001602	A2	5957489	5960297	1	CLEC4G	C-type lectin domain family 4 member G [Source:HGNC Symbol;Acc:HGNC:24591]	20	0	8	0	0	0	0	0	0	2	0	0	76	0	-3.50283	0.202373	-0.395371	NA
ENSFCAG00000001603	B2	17975939	17977638	-1	GCNT2	glucosaminyl (N-acetyl) transferase 2, I-branching enzyme (I blood group) [Source:HGNC Symbol;Acc:HGNC:4204]	331	16	369	246	346	558	2	0	4	6	4	11	3	60	0.0382744	0.992198	3.05849	0.027134
ENSFCAG00000001605	B1	71697145	71901171	1	PDGFC	platelet derived growth factor C [Source:HGNC Symbol;Acc:HGNC:8801]	1172	1767	2522	8597	1806	3935	8180	5590	773	699	1175	1166	892	433	1.47153	0.228307	2.25761	7.4746e-09
ENSFCAG00000001606	B2	17830621	17842688	-1	PAK1IP1	PAK1 interacting protein 1 [Source:HGNC Symbol;Acc:HGNC:20882]	843	490	917	1307	1803	2121	910	981	1226	1417	1109	1353	210	160	0.594932	0.642464	0.306847	0.716296
ENSFCAG00000001608	B2	17704537	17712079	1	GCM2	glial cells missing homolog 2 [Source:HGNC Symbol;Acc:HGNC:4198]	3	0	0	0	0	0	0	0	0	0	0	0	0	0	-1.40898	NA	NA	NA
ENSFCAG00000001610	B4	96731279	96751013	1	CCT2	chaperonin containing TCP1 subunit 2 [Source:HGNC Symbol;Acc:HGNC:1615]	15484	5785	10569	13784	14304	31743	29180	34936	20976	18846	21559	30267	6480	3342	-0.365861	0.76223	0.243051	0.592182
ENSFCAG00000001611	B4	96755996	96756835	-1	LRRC10	leucine rich repeat containing 10 [Source:HGNC Symbol;Acc:HGNC:20264]	0	0	1	0	6	6	6	8	2	2	6	6	0	0	0.0619633	NA	0.731821	0.592719
ENSFCAG00000001612	B4	96785701	96824190	-1	BEST3	bestrophin 3 [Source:HGNC Symbol;Acc:HGNC:17105]	1491	3	4	0	0	0	0	0	0	0	0	0	16	42	-6.70389	3.48665e-05	NA	NA
ENSFCAG00000001614	A1	140369725	140417198	1	POLK	DNA polymerase kappa [Source:HGNC Symbol;Acc:HGNC:9183]	5565	7291	11012	7531	4416	7189	7923	6913	5809	7546	7430	8722	2850	1230	0.82078	0.377365	-0.157952	0.786128
ENSFCAG00000001617	B4	45248755	45252971	-1			0	2	36	6	0	0	0	0	0	0	0	0	16	0	0.252014	0.961445	NA	NA
ENSFCAG00000001618	E1	56334152	56334460	-1			20	32	238	18	0	0	0	0	2	0	0	0	0	0	3.21029	0.150782	-0.395371	NA
ENSFCAG00000001619	E2	22301547	22310607	-1	POP4	POP4 homolog, ribonuclease P/MRP subunit [Source:HGNC Symbol;Acc:HGNC:30081]	880	102	144	273	124	325	243	291	167	73	223	187	154	30	-1.11928	0.474918	0.622083	0.183307
ENSFCAG00000001621	B4	45132294	45137356	-1			10	20	48	6	0	0	4	12	0	4	0	0	0	0	2.41901	0.358842	0.596384	0.765264
ENSFCAG00000001623	E2	22236076	22239918	1	C19orf12	chromosome 19 open reading frame 12 [Source:HGNC Symbol;Acc:HGNC:25443]	245	18	12	27	75	51	53	70	69	70	43	46	16	6	-1.97838	0.26046	0.202341	0.843506
ENSFCAG00000001624	E2	22144956	22155082	-1	CCNE1	cyclin E1 [Source:HGNC Symbol;Acc:HGNC:1589]	163	97	100	157	177	195	441	263	352	194	525	754	47	95	-0.667569	0.698285	-0.598185	0.303065
ENSFCAG00000001625	B4	45019903	45109306	1			795	18345	50618	85145	2976	7754	10667	4505	7264	5729	7718	16299	990	521	4.82975	4.99119e-08	-0.484545	0.381784
ENSFCAG00000001626	E1	56482818	56488073	-1			105	0	93	91	0	0	2	0	2	0	0	0	0	0	0.582428	0.900426	-0.0414381	NA
ENSFCAG00000001627	E1	56512257	56516762	1	RAB37	RAB37, member RAS oncogene family [Source:HGNC Symbol;Acc:HGNC:30268]	20	1	10	8	0	4	23	14	2	0	0	10	8	0	-0.821072	0.811162	1.1956	0.45997
ENSFCAG00000001628	D4	60588855	60774604	-1	PAX5	paired box 5 [Source:HGNC Symbol;Acc:HGNC:8619]	0	0	20	0	0	0	0	0	0	0	0	0	0	0	2.05106	NA	NA	NA
ENSFCAG00000001629	B3	123501282	123511746	1	SAMD15	sterile alpha motif domain containing 15 [Source:HGNC Symbol;Acc:HGNC:18631]	28	50	126	25	2	15	12	11	8	10	8	10	26	1	1.25494	0.530077	-0.00881781	0.995445
ENSFCAG00000001631	B3	123534076	123553779	-1	VIPAS39	VPS33B interacting protein, apical-basolateral polarity regulator, spe-39 homolog [Source:HGNC Symbol;Acc:HGNC:20347]	1612	581	796	584	317	1087	1398	1158	650	474	890	621	302	238	-0.489968	0.732157	0.495629	0.320927
ENSFCAG00000001632	B3	123558942	123566699	1	AHSA1	activator of Hsp90 ATPase activity 1 [Source:HGNC Symbol;Acc:HGNC:1189]	1696	372	1207	1138	810	2570	1193	2802	913	1546	1261	2934	304	177	-0.0874008	0.968289	0.109191	0.897987
ENSFCAG00000001633	B3	123571424	123577029	-1	ISM2	isthmin 2 [Source:HGNC Symbol;Acc:HGNC:23176]	0	56	2	10	45	84	21	12	8	0	37	30	29	1	0.576342	0.88941	1.25294	0.277376
ENSFCAG00000001634	B3	123592312	123697628	-1	SPTLC2	serine palmitoyltransferase long chain base subunit 2 [Source:HGNC Symbol;Acc:HGNC:11278]	536	830	1708	1320	523	1593	1202	1594	1101	1372	1541	2623	360	166	1.08154	0.212584	-0.4537	0.357981
ENSFCAG00000001637	B3	123771360	123801364	-1	SNW1	SNW domain containing 1 [Source:HGNC Symbol;Acc:HGNC:16696]	1083	364	1087	706	406	1164	523	779	301	404	366	402	203	75	0.342478	0.8433	0.867764	0.0821769
ENSFCAG00000001639	B3	123849078	123958740	1	ADCK1	aarF domain containing kinase 1 [Source:HGNC Symbol;Acc:HGNC:19038]	52	14	78	28	10	42	40	33	57	20	96	134	24	8	-0.147002	0.951366	-1.16685	0.0879077
ENSFCAG00000001640	D4	74027523	74027648	1			397	293	370	758	399	540	789	1261	609	637	677	900	187	53	0.651149	0.629753	0.0695701	0.929233
ENSFCAG00000001642	E2	27441502	27474918	1	GPT2	glutamic--pyruvic transaminase 2 [Source:HGNC Symbol;Acc:HGNC:18062]	1816	191	190	108	305	440	437	408	880	399	598	738	1063	698	-3.44844	5.00398e-05	-0.630834	0.19296
ENSFCAG00000001645	B3	81997820	82064916	1	G2E3	G2/M-phase specific E3 ubiquitin protein ligase [Source:HGNC Symbol;Acc:HGNC:20338]	1747	3421	6813	7144	3720	9218	3396	3558	2511	3425	2847	3555	2041	990	0.878026	0.4493	0.64513	0.285682
ENSFCAG00000001647	D2	45126396	45142801	1	GHITM	growth hormone inducible transmembrane protein [Source:HGNC Symbol;Acc:HGNC:17281]	23916	3810	5715	6421	4202	5430	5667	7148	7182	11066	5426	7361	1387	923	-0.69932	0.719914	-0.514929	0.432479
ENSFCAG00000001649	D2	45169429	45191508	1	CDHR1	cadherin related family member 1 [Source:HGNC Symbol;Acc:HGNC:14550]	2	0	48	0	2	0	0	0	0	0	0	0	56	87	-2.79695	0.318859	0.421274	NA
ENSFCAG00000001651	C2	121805090	121829192	-1	TRIM42	tripartite motif containing 42 [Source:HGNC Symbol;Acc:HGNC:19014]	2	2	0	0	0	2	0	0	0	0	0	0	0	0	0.0866152	NA	0.421274	NA
ENSFCAG00000001652	A3	120963120	121021322	-1	DPYSL5	dihydropyrimidinase like 5 [Source:HGNC Symbol;Acc:HGNC:20637]	0	0	0	6	0	0	0	0	0	0	0	0	0	0	1.26668	NA	NA	NA
ENSFCAG00000001653	D2	45195713	45199367	-1	LRIT2	leucine rich repeat, Ig-like and transmembrane domains 2 [Source:HGNC Symbol;Acc:HGNC:23443]	0	0	0	0	0	0	0	0	0	0	0	0	0	0	NA	NA	NA	NA
ENSFCAG00000001654	D2	45205245	45216143	-1	LRIT1	leucine rich repeat, Ig-like and transmembrane domains 1 [Source:HGNC Symbol;Acc:HGNC:23404]	0	0	0	0	0	0	0	0	0	0	0	0	0	25	-3.99272	NA	NA	NA
ENSFCAG00000001655	D2	45218667	45228760	1	RGR	retinal G protein coupled receptor [Source:HGNC Symbol;Acc:HGNC:9990]	0	0	0	0	0	0	0	0	0	0	0	0	0	0	NA	NA	NA	NA
ENSFCAG00000001656	D2	14137512	14255840	-1	SLC35F3	solute carrier family 35 member F3 [Source:HGNC Symbol;Acc:HGNC:23616]	0	0	0	0	0	6	0	0	0	0	0	0	2	28	-5.12986	NA	0.876036	NA
ENSFCAG00000001657	B2	101585405	101654338	-1	METTL24	methyltransferase like 24 [Source:HGNC Symbol;Acc:HGNC:21566]	1417	20	228	10	0	0	2	0	4	2	12	4	351	0	-2.63907	0.265986	-2.02055	0.178782
ENSFCAG00000001658	B2	101712712	101733358	-1	DDO	D-aspartate oxidase [Source:HGNC Symbol;Acc:HGNC:2727]	4467	0	19	139	0	4	22	10	0	0	32	2	80	42	-4.13243	NA	0.0936644	0.96942
ENSFCAG00000001659	B2	101865263	102045548	-1	CDK19	cyclin dependent kinase 19 [Source:HGNC Symbol;Acc:HGNC:19338]	409	227	618	417	59	257	342	300	117	93	117	392	221	139	-0.101078	0.950845	0.386976	0.620896
ENSFCAG00000001661	E1	2903742	2919448	-1	CTC1	CST telomere replication complex component 1 [Source:HGNC Symbol;Acc:HGNC:26169]	487	210	888	780	220	925	422	315	233	74	260	370	426	205	-0.204094	0.909015	1.01123	0.0793698
ENSFCAG00000001662	E1	2932184	2947433	1	PFAS	phosphoribosylformylglycinamidine synthase [Source:HGNC Symbol;Acc:HGNC:8863]	114	106	917	942	1054	4948	1943	1236	896	233	801	677	270	231	0.21139	0.936259	1.72177	0.00183098
ENSFCAG00000001663	E1	2958997	2960925	1	RANGRF	RAN guanine nucleotide release factor [Source:HGNC Symbol;Acc:HGNC:17679]	0	0	0	0	0	0	0	0	0	0	0	0	0	0	NA	NA	NA	NA
ENSFCAG00000001665	E1	2975971	2984540	1	ARHGEF15	Rho guanine nucleotide exchange factor 15 [Source:HGNC Symbol;Acc:HGNC:15590]	25	24	10	94	0	0	0	0	0	0	0	0	4	0	1.84735	0.423986	NA	NA
ENSFCAG00000001666	E1	15282910	15414438	-1	VPS53	VPS53, GARP complex subunit [Source:HGNC Symbol;Acc:HGNC:25608]	635	389	686	281	201	309	327	366	383	274	590	671	384	92	-0.219854	0.899693	-0.561237	0.188794
ENSFCAG00000001667	E1	2994108	2997887	1	ODF4	outer dense fiber of sperm tails 4 [Source:HGNC Symbol;Acc:HGNC:19056]	9	0	87	4	0	0	0	0	2	0	0	0	0	0	2.24579	NA	-0.395371	NA
ENSFCAG00000001669	E1	15429174	15434932	1	FAM57A	family with sequence similarity 57 member A [Source:HGNC Symbol;Acc:HGNC:29646]	109	139	304	66	183	402	359	225	295	108	142	232	978	390	-2.56256	0.0943191	0.582145	0.319077
ENSFCAG00000001670	A3	103541739	103542958	1	RPL26L1	ribosomal protein L26 like 1 [Source:HGNC Symbol;Acc:HGNC:17050]	6	0	16	2	2	1	2	6	6	2	2	0	0	0	0.859576	NA	0.0610555	0.980662
ENSFCAG00000001672	E1	15444635	15444898	1			0	23	4	0	0	6	0	0	0	0	0	0	0	0	3.07361	0.375131	0.876036	NA
ENSFCAG00000001673	E1	15469691	15476100	1	MRM3	mitochondrial rRNA methyltransferase 3 [Source:HGNC Symbol;Acc:HGNC:18485]	611	105	240	85	28	152	107	166	122	59	178	115	183	91	-1.48214	0.155492	-0.118262	0.891534
ENSFCAG00000001674	E1	15483155	15511839	-1	NXN	nucleoredoxin [Source:HGNC Symbol;Acc:HGNC:18008]	3064	981	402	737	201	528	718	432	926	507	1141	1462	334	78	-0.506277	0.825177	-1.05961	0.00858171
ENSFCAG00000001675	D1	656644	671869	-1	ANGPTL5	angiopoietin like 5 [Source:HGNC Symbol;Acc:HGNC:19705]	24	7	0	12	0	0	0	2	0	0	0	24	2	38	-2.55936	0.293546	-1.15675	NA
ENSFCAG00000001677	E1	60279502	60284743	1	CBX2	chromobox 2 [Source:HGNC Symbol;Acc:HGNC:1552]	0	11	39	26	60	171	107	51	26	0	0	8	44	6	-0.473764	0.896433	2.9302	0.00327998
ENSFCAG00000001682	C2	13979271	13979729	1	KRTAP11-1	keratin associated protein 11-1 [Source:HGNC Symbol;Acc:HGNC:18922]	0	0	0	0	3	9	7	4	12	8	8	4	3367	698	-3.56735	0.296205	-0.499175	0.721141
ENSFCAG00000001684	F1	15366493	15405458	-1	ANKRD45	ankyrin repeat domain 45 [Source:HGNC Symbol;Acc:HGNC:24786]	839	30	1650	9122	2479	5356	7949	8116	1672	1416	258	215	125	185	2.27916	0.256522	2.23988	0.00336879
ENSFCAG00000001685	B2	34239989	34254166	-1	BTNL2	butyrophilin like 2 [Source:HGNC Symbol;Acc:HGNC:1142]	0	0	0	0	0	0	0	0	0	0	0	0	0	0	NA	NA	NA	NA
ENSFCAG00000001690	A1	204846665	204874618	-1	CCDC152	coiled-coil domain containing 152 [Source:HGNC Symbol;Acc:HGNC:34438]	1773	1775	560	908	3	0	1	0	7	10	40	48	357	129	0.516619	0.80117	-3.21161	0.00372051
ENSFCAG00000001691	D3	3181175	3385771	-1	TMEM132C	transmembrane protein 132C [Source:HGNC Symbol;Acc:HGNC:25436]	22	0	3	0	0	0	0	0	2	8	20	4	14	20	-4.74924	0.0124682	-3.28921	0.0157154
ENSFCAG00000001693	D3	3094057	3120704	1	SLC15A4	solute carrier family 15 member 4 [Source:HGNC Symbol;Acc:HGNC:23090]	2072	390	1276	1508	327	850	1041	648	1069	452	644	700	276	88	0.162321	0.944083	-0.0559226	0.941879
ENSFCAG00000001698	A1	89559065	89562982	1	WNT9A	Wnt family member 9A [Source:HGNC Symbol;Acc:HGNC:12778]	4	64	20	22	6	4	13	0	4	0	0	10	52	90	-1.58865	0.497496	0.657728	0.727086
ENSFCAG00000001699	E1	31155279	31155740	1	CCDC182	coiled-coil domain containing 182 [Source:HGNC Symbol;Acc:HGNC:49392]	0	0	0	0	0	0	0	0	0	0	0	0	0	0	NA	NA	NA	NA
ENSFCAG00000001700	B4	72472929	72473867	1			0	0	0	0	0	0	0	0	0	0	0	0	0	0	NA	NA	NA	NA
ENSFCAG00000001701	A1	105009082	105021816	1	PHAX	phosphorylated adaptor for RNA export [Source:HGNC Symbol;Acc:HGNC:10241]	2243	756	592	532	801	1292	1339	1686	977	861	659	498	176	107	-0.345888	0.878653	0.660889	0.263258
ENSFCAG00000001702	C1	102807869	102822558	1	TARS2	threonyl-tRNA synthetase 2, mitochondrial (putative) [Source:HGNC Symbol;Acc:HGNC:30740]	4221	417	742	722	361	1508	1037	1227	868	426	1008	1211	146	103	-1.13043	NA	0.211659	0.713095
ENSFCAG00000001704	A3	64690964	64692634	-1	COX5B	cytochrome c oxidase subunit 5B [Source:HGNC Symbol;Acc:HGNC:2269]	7151	627	862	913	980	2601	2382	3009	1307	1076	2387	1994	558	220	-1.6306	0.266704	0.404406	0.350951
ENSFCAG00000001706	D1	86728775	86896341	-1	MPPED2	metallophosphoesterase domain containing 2 [Source:HGNC Symbol;Acc:HGNC:1180]	19	12	39	13	6	12	0	0	0	2	0	0	50	0	-0.744964	0.809151	1.2799	0.451529
ENSFCAG00000001707	A1	115157846	115162876	1	WNT8A	Wnt family member 8A [Source:HGNC Symbol;Acc:HGNC:12788]	0	0	0	0	0	0	0	0	0	0	0	0	0	0	NA	NA	NA	NA
ENSFCAG00000001709	A1	115218727	115239548	-1	BRD8	bromodomain containing 8 [Source:HGNC Symbol;Acc:HGNC:19874]	4100	977	977	1014	321	1061	916	1375	621	545	1411	2006	705	280	-0.878933	0.52845	-0.267588	0.692702
ENSFCAG00000001710	A1	115240581	115251815	1	KIF20A	kinesin family member 20A [Source:HGNC Symbol;Acc:HGNC:9787]	321	1386	779	1048	2085	9270	4086	5560	1323	1088	453	428	474	225	0.814225	0.60661	2.2854	0.00014288
ENSFCAG00000001711	A1	115251511	115269006	-1	CDC23	cell division cycle 23 [Source:HGNC Symbol;Acc:HGNC:1724]	451	374	242	283	168	255	427	557	266	205	335	467	136	97	-0.0147769	0.994467	0.170333	0.799175
ENSFCAG00000001712	A1	115298727	115316054	-1	GFRA3	GDNF family receptor alpha 3 [Source:HGNC Symbol;Acc:HGNC:4245]	2	43	18	0	10	23	22	17	2	0	0	6	0	2	2.44173	0.415128	2.67111	0.0133139
ENSFCAG00000001714	A1	115360459	115364462	1	FAM53C	family with sequence similarity 53 member C [Source:HGNC Symbol;Acc:HGNC:1336]	255	94	221	92	77	149	247	218	258	140	428	522	45	28	-0.051393	0.983066	-0.865233	0.0873754
ENSFCAG00000001715	A1	115386446	115440708	1	KDM3B	lysine demethylase 3B [Source:HGNC Symbol;Acc:HGNC:1337]	4446	1668	2948	1880	1102	1316	1813	1920	1466	1896	2000	1988	1841	1467	-0.965591	0.321616	-0.23385	0.701093
ENSFCAG00000001718	A1	115535156	115551307	-1	HSPA9	heat shock protein family A (Hsp70) member 9 [Source:HGNC Symbol;Acc:HGNC:5244]	21572	3570	5094	4846	3970	13593	12670	17163	11135	9148	11423	20774	1991	1211	-0.930823	0.545344	-0.187252	0.7623
ENSFCAG00000001719	A1	115686911	115861661	1	CTNNA1	catenin alpha 1 [Source:HGNC Symbol;Acc:HGNC:2509]	2257	1879	3615	2500	931	2062	5229	6954	3890	3832	3658	4270	2626	1184	-0.506272	0.712793	-0.176075	0.841165
ENSFCAG00000001720	A1	115802596	115804146	-1	LRRTM2	leucine rich repeat transmembrane neuronal 2 [Source:HGNC Symbol;Acc:HGNC:19409]	129	186	156	254	4	20	242	69	12	8	134	14	219	24	0.0552393	0.983481	0.837471	0.518889
ENSFCAG00000001721	A1	115876610	116041342	-1	SIL1	SIL1 nucleotide exchange factor [Source:HGNC Symbol;Acc:HGNC:24624]	785	218	233	180	100	324	281	472	442	255	631	806	136	22	-0.564934	0.776885	-0.82122	0.10103
ENSFCAG00000001723	A1	116222614	116231172	-1	SLC23A1	solute carrier family 23 member 1 [Source:HGNC Symbol;Acc:HGNC:10974]	27	10	20	0	0	2	2	10	10	4	0	4	18	0	-0.725253	0.853591	-0.412744	0.833154
ENSFCAG00000001726	A1	116243370	116248639	-1	SPATA24	spermatogenesis associated 24 [Source:HGNC Symbol;Acc:HGNC:27322]	182	10	0	29	0	2	6	4	4	6	24	0	0	0	-1.4111	0.720994	-1.13663	0.466553
ENSFCAG00000001727	A1	116258075	116280536	-1	DNAJC18	DnaJ heat shock protein family (Hsp40) member C18 [Source:HGNC Symbol;Acc:HGNC:28429]	525	79	178	57	97	293	324	500	182	190	312	476	30	14	-0.808998	0.709213	0.0522714	0.950972
ENSFCAG00000001729	A1	116303766	116307729	-1	TMEM173	transmembrane protein 173 [Source:HGNC Symbol;Acc:HGNC:27962]	57	52	264	60	0	2	0	0	0	0	24	12	0	0	2.34593	0.345482	-1.93015	0.217626
ENSFCAG00000001730	E2	49903574	49904704	-1	CHST4	carbohydrate sulfotransferase 4 [Source:HGNC Symbol;Acc:HGNC:1972]	0	0	0	0	0	0	0	0	0	0	0	0	0	0	NA	NA	NA	NA
ENSFCAG00000001731	E1	1635844	1640822	-1	ENO3	enolase 3 [Source:HGNC Symbol;Acc:HGNC:3354]	273335	337	433	2256	102	360	267	306	156	50	236	242	26	8	-5.03505	NA	0.626375	0.277229
ENSFCAG00000001732	F1	65573823	65588337	-1	KIRREL	kin of IRRE like (Drosophila) [Source:HGNC Symbol;Acc:HGNC:15734]	16	200	227	202	48	382	324	264	378	82	323	283	116	20	1.05511	0.577908	-0.142255	0.879376
ENSFCAG00000001733	X	12220773	12249550	1	GRPR	gastrin releasing peptide receptor [Source:HGNC Symbol;Acc:HGNC:4609]	6	6	30	0	0	4	2	0	0	0	0	14	0	0	1.73442	0.661072	-0.468173	0.818459
ENSFCAG00000001734	B3	82487980	82581096	-1	HECTD1	HECT domain E3 ubiquitin protein ligase 1 [Source:HGNC Symbol;Acc:HGNC:20157]	82855	12001	43313	23327	6648	15429	13314	12864	7568	8471	14481	20404	10564	5134	-0.571451	0.737528	-0.0222293	0.974719
ENSFCAG00000001736	B3	71446457	71451074	1	EMC4	ER membrane protein complex subunit 4 [Source:HGNC Symbol;Acc:HGNC:28032]	386	157	236	261	163	430	488	508	395	337	315	213	37	45	0.18153	0.932509	0.184396	0.802913
ENSFCAG00000001737	B3	71454503	71536919	-1	SLC12A6	solute carrier family 12 member 6 [Source:HGNC Symbol;Acc:HGNC:10914]	1928	846	3023	1589	165	549	1508	1435	324	252	448	684	384	102	0.851415	0.562496	0.993078	0.128967
ENSFCAG00000001739	A2	56358682	56359374	1	DNAJB8	DnaJ heat shock protein family (Hsp40) member B8 [Source:HGNC Symbol;Acc:HGNC:23699]	0	0	0	0	0	0	0	0	0	0	0	0	0	0	NA	NA	NA	NA
ENSFCAG00000001740	B3	71543925	71553929	1	NUTM1	NUT midline carcinoma family member 1 [Source:HGNC Symbol;Acc:HGNC:29919]	0	4	0	4	14	36	39	37	16	44	0	76	0	0	1.66772	NA	-0.170384	0.916366
ENSFCAG00000001741	B3	71555001	71561591	-1	LPCAT4	lysophosphatidylcholine acyltransferase 4 [Source:HGNC Symbol;Acc:HGNC:30059]	45	80	152	101	195	775	1881	1747	867	465	1920	2405	303	119	-1.57751	0.327055	-0.267573	0.770027
ENSFCAG00000001743	B1	145849599	145850311	-1			30	22	360	471	0	0	0	0	0	0	0	0	0	0	4.12197	0.0374808	NA	NA
ENSFCAG00000001744	D3	21200946	21260841	1	MTMR3	myotubularin related protein 3 [Source:HGNC Symbol;Acc:HGNC:7451]	10829	1313	2654	1394	586	1219	1235	1152	793	519	1456	1803	862	396	-1.16688	0.465619	-0.0238492	0.973747
ENSFCAG00000001747	B2	37413553	37421747	1	MAPK13	mitogen-activated protein kinase 13 [Source:HGNC Symbol;Acc:HGNC:6875]	4	6	250	267	1	8	2	0	10	4	63	44	745	305	-2.19016	0.347853	-2.70677	0.0126079
ENSFCAG00000001748	B2	37480795	37511469	1	BRPF3	bromodomain and PHD finger containing 3 [Source:HGNC Symbol;Acc:HGNC:14256]	625	262	876	473	86	390	285	292	163	189	296	442	545	284	-0.782674	0.517607	-0.0826457	0.913138
ENSFCAG00000001749	D1	111747307	111754147	1	AIP	aryl hydrocarbon receptor interacting protein [Source:HGNC Symbol;Acc:HGNC:358]	467	45	253	327	226	1720	479	308	261	68	357	500	186	44	-0.668042	0.694486	1.14006	0.119001
ENSFCAG00000001750	B2	37545848	37592230	1	PNPLA1	patatin like phospholipase domain containing 1 [Source:HGNC Symbol;Acc:HGNC:21246]	0	0	0	0	0	0	0	0	0	0	0	0	50	66	-6.8168	0.00383136	NA	NA
ENSFCAG00000001751	D1	111755024	111765323	-1	PITPNM1	phosphatidylinositol transfer protein membrane associated 1 [Source:HGNC Symbol;Acc:HGNC:9003]	2	117	313	140	93	696	344	265	221	69	228	311	32	10	2.30277	0.16776	0.683777	0.29976
ENSFCAG00000001752	B2	37598166	37609707	-1	C6orf222	chromosome 6 open reading frame 222 [Source:HGNC Symbol;Acc:HGNC:33769]	0	0	0	4	0	0	0	0	0	0	0	0	0	0	0.972398	NA	NA	NA
ENSFCAG00000001753	D1	111769574	111770726	-1	CDK2AP2	cyclin dependent kinase 2 associated protein 2 [Source:HGNC Symbol;Acc:HGNC:30833]	14	6	54	33	26	162	45	24	30	14	16	17	10	0	1.23257	0.628458	1.46898	0.0712251
ENSFCAG00000001754	D1	111777730	111781994	-1	CABP2	calcium binding protein 2 [Source:HGNC Symbol;Acc:HGNC:1385]	0	0	0	0	0	2	0	0	0	0	0	0	0	0	NA	NA	0.421274	NA
ENSFCAG00000001755	D1	111821442	111824478	1			38109	131	629	892	246	2512	1582	1054	1200	546	2891	2736	514	376	-4.1265	NA	-0.448999	0.564339
ENSFCAG00000001757	D1	111835621	111840869	1	NDUFV1	NADH:ubiquinone oxidoreductase core subunit V1 [Source:HGNC Symbol;Acc:HGNC:7716]	4433	388	612	889	516	3103	1845	1606	1171	606	981	1184	585	144	-1.47351	0.297355	0.720664	0.153647
ENSFCAG00000001759	D1	111847182	111849035	-1	NUDT8	nudix hydrolase 8 [Source:HGNC Symbol;Acc:HGNC:8055]	62	12	20	4	4	18	27	24	26	14	0	6	58	26	-2.66466	0.039759	0.30245	0.853232
ENSFCAG00000001760	D1	111850386	111853768	-1	TBX10	T-box 10 [Source:HGNC Symbol;Acc:HGNC:11593]	0	0	0	8	2	0	2	0	0	0	0	0	0	0	1.47738	NA	0.819831	NA
ENSFCAG00000001762	A2	20228555	20230399	-1			11166	946	1676	2325	1822	2877	3445	4353	3334	3244	3196	3735	676	419	-1.2936	0.420711	-0.137341	0.822682
ENSFCAG00000001763	F2	16339449	16340045	-1	CRH	corticotropin releasing hormone [Source:HGNC Symbol;Acc:HGNC:2355]	9	0	12	0	0	3	0	1	6	0	0	0	0	0	0.130083	NA	-0.311386	NA
ENSFCAG00000001764	D4	28103191	28107136	1			47	38	370	206	187	425	149	196	63	82	126	54	9	4	2.70631	0.0352161	1.49797	0.0106144
ENSFCAG00000001765	B3	145477981	145490677	-1	CINP	cyclin dependent kinase 2 interacting protein [Source:HGNC Symbol;Acc:HGNC:23789]	321	81	71	54	56	138	109	205	153	182	253	231	40	4	-0.659689	0.780393	-0.707679	0.176804
ENSFCAG00000001766	B1	124230896	124231498	-1			0	0	0	0	0	0	0	0	0	0	0	0	0	0	NA	NA	NA	NA
ENSFCAG00000001767	E2	10580101	10580496	-1	GEMIN7	gem nuclear organelle associated protein 7 [Source:HGNC Symbol;Acc:HGNC:20045]	27	17	50	49	133	258	164	124	119	74	92	42	40	15	-0.462035	0.8166	0.98849	0.126321
ENSFCAG00000001768	E2	10539392	10542654	-1			68	51	124	86	226	498	344	290	349	105	400	413	130	79	-1.20116	0.399083	0.205954	0.765284
ENSFCAG00000001772	C2	2005369	2055957	1	TSPEAR	thrombospondin type laminin G domain and EAR repeats [Source:HGNC Symbol;Acc:HGNC:1268]	0	0	0	6	0	10	0	0	0	0	6	6	0	0	1.26668	NA	-0.118531	0.962336
ENSFCAG00000001775	JH408372.1	14477	73102	-1			672	22	197	133	0	0	10	10	45	36	112	124	0	0	-0.723979	NA	-3.47601	4.31253e-05
ENSFCAG00000001776	A2	58451403	58575137	1	ALDH1L1	aldehyde dehydrogenase 1 family member L1 [Source:HGNC Symbol;Acc:HGNC:3978]	9042	249	1098	288	4	2	0	2	2	6	10	6	1199	622	-2.91861	0.00856013	-0.923827	0.555327
ENSFCAG00000001779	B1	172656241	172751168	-1	WDR19	WD repeat domain 19 [Source:HGNC Symbol;Acc:HGNC:18340]	846	808	2336	839	469	936	1271	725	640	434	856	933	520	126	0.789546	0.528991	0.281477	0.55764
ENSFCAG00000001780	D3	93097828	93187501	1	ZNF236	zinc finger protein 236 [Source:HGNC Symbol;Acc:HGNC:13028]	1151	149	612	295	93	198	366	327	142	125	216	183	170	75	-0.686114	0.676997	0.508561	0.354532
ENSFCAG00000001781	B1	172563474	172641173	1	RFC1	replication factor C subunit 1 [Source:HGNC Symbol;Acc:HGNC:9969]	5508	3092	4037	3550	1843	2243	2579	2578	1987	1813	1553	1547	798	492	0.427503	0.794494	0.413788	0.474576
ENSFCAG00000001782	A2	842394	844553	-1	C19orf25	chromosome 19 open reading frame 25 [Source:HGNC Symbol;Acc:HGNC:26711]	0	10	0	10	8	17	10	10	12	12	3	14	0	4	0.454021	0.931965	0.073596	0.964508
ENSFCAG00000001783	A2	864390	870118	-1	ADAMTSL5	ADAMTS like 5 [Source:HGNC Symbol;Acc:HGNC:27912]	13	0	2	8	8	37	28	6	65	16	31	31	34	0	-2.43225	0.39329	-0.852304	0.371778
ENSFCAG00000001784	A2	879123	885990	1			0	0	0	0	0	4	2	4	0	0	0	16	0	0	NA	NA	-0.282785	0.89922
ENSFCAG00000001785	C2	149684445	149991171	-1	MYRIP	myosin VIIA and Rab interacting protein [Source:HGNC Symbol;Acc:HGNC:19156]	27	8	16	15	0	4	0	0	0	2	6	0	0	0	0.5215	0.902031	-0.457781	NA
ENSFCAG00000001786	C2	149545419	149582102	-1	ENTPD3	ectonucleoside triphosphate diphosphohydrolase 3 [Source:HGNC Symbol;Acc:HGNC:3365]	0	6	204	4	60	84	34	12	144	66	161	156	48	20	0.062385	NA	-1.14428	0.147308
ENSFCAG00000001789	A3	119129568	119169920	-1	FAM179A	family with sequence similarity 179 member A [Source:HGNC Symbol;Acc:HGNC:33715]	4	23	21	0	6	44	10	16	4	10	2	6	8	19	-0.709821	0.8433	1.29979	0.244087
ENSFCAG00000001791	A3	119021315	119077830	-1	CLIP4	CAP-Gly domain containing linker protein family member 4 [Source:HGNC Symbol;Acc:HGNC:26108]	6327	668	1878	21	1019	2942	4314	3519	937	714	2816	3176	5179	2498	-3.04296	0.0583133	0.669132	0.263332
ENSFCAG00000001792	A3	118339009	119011123	1	ALK	anaplastic lymphoma receptor tyrosine kinase [Source:HGNC Symbol;Acc:HGNC:427]	6	12	62	4	9	28	12	26	0	0	0	2	0	4	1.58152	0.571415	3.92227	0.000372591
ENSFCAG00000001793	D1	77577258	77741904	1			785	110	180	206	19	46	36	15	60	28	52	36	192	14	-1.07737	0.53355	-0.566504	0.482696
ENSFCAG00000001796	D1	21029960	21030926	-1			0	0	0	6	0	2	0	0	0	0	0	0	0	0	1.26668	NA	0.421274	NA
ENSFCAG00000001798	X	106006436	106025493	1			714	409	844	1173	403	778	1003	1366	1161	787	853	1061	190	125	0.677021	0.573207	-0.173542	0.786806
ENSFCAG00000001799	D1	78283203	79161991	1	NELL1	neural EGFL like 1 [Source:HGNC Symbol;Acc:HGNC:7750]	104	155	2335	1864	669	2817	2022	2348	67	64	42	44	280	131	1.65961	0.30975	4.80997	1.82966e-28
ENSFCAG00000001801	C2	125243241	125263015	-1	NCK1	NCK adaptor protein 1 [Source:HGNC Symbol;Acc:HGNC:7664]	1394	737	965	1316	596	863	675	840	1074	1432	1641	2421	493	237	0.0143285	0.99373	-1.02686	0.0206346
ENSFCAG00000001802	C2	124288359	124305236	-1	CLDN18	claudin 18 [Source:HGNC Symbol;Acc:HGNC:2039]	0	0	0	4	0	0	0	3	0	0	0	0	0	0	0.972398	NA	0.620229	NA
ENSFCAG00000001804	C2	125200304	125232377	-1	IL20RB	interleukin 20 receptor subunit beta [Source:HGNC Symbol;Acc:HGNC:6004]	2	26	22	0	6	10	0	5	4	9	0	10	312	72	-3.31736	0.14742	-0.0734036	0.974387
ENSFCAG00000001805	B2	141771083	141771742	1	CLDN20	claudin 20 [Source:HGNC Symbol;Acc:HGNC:2042]	25	19	30	4	0	0	0	0	0	0	9	0	0	0	1.04218	0.777137	-1.00682	NA
ENSFCAG00000001806	F1	20796358	20901495	1	TDRD5	tudor domain containing 5 [Source:HGNC Symbol;Acc:HGNC:20614]	10	26	23	18	0	4	0	2	27	18	16	24	2	2	1.71436	0.361434	-3.2608	0.00119198
ENSFCAG00000001807	F1	20773182	20792729	-1	NPHS2	NPHS2, podocin [Source:HGNC Symbol;Acc:HGNC:13394]	11	15	14	2	0	0	2	0	0	0	4	20	0	2	0.849922	0.810777	-1.4453	0.383314
ENSFCAG00000001808	D1	28835961	28837264	-1			37	13	6	0	0	4	4	12	2	1	8	12	0	2	-0.5816	0.897046	-0.118513	0.955769
ENSFCAG00000001809	B2	123851875	123874999	-1	ALDH8A1	aldehyde dehydrogenase 8 family member A1 [Source:HGNC Symbol;Acc:HGNC:15471]	0	0	0	0	0	0	0	0	0	2	0	0	0	0	NA	NA	-0.395371	NA
ENSFCAG00000001810	B2	123883924	123969360	-1	HBS1L	HBS1 like translational GTPase [Source:HGNC Symbol;Acc:HGNC:4834]	24567	3971	4594	4781	2020	3537	3401	3799	3453	3796	4295	6160	1647	572	-0.873608	NA	-0.438296	0.309468
ENSFCAG00000001812	B2	124090966	124119497	1	MYB	MYB proto-oncogene, transcription factor [Source:HGNC Symbol;Acc:HGNC:7545]	20	25	51	39	6	4	45	25	32	6	4	20	89	45	-1.5486	0.344155	0.256033	0.868279
ENSFCAG00000001813	B2	124175906	124365245	-1	AHI1	Abelson helper integration site 1 [Source:HGNC Symbol;Acc:HGNC:21575]	3343	2689	5600	4385	620	577	1563	1704	1731	2086	2794	3155	705	300	1.18729	0.258863	-1.06891	0.0402206
ENSFCAG00000001814	D1	102240555	102241478	-1			0	0	0	0	0	0	0	0	0	0	0	0	0	0	NA	NA	NA	NA
ENSFCAG00000001815	F1	36524164	36535747	1	LHX9	LIM homeobox 9 [Source:HGNC Symbol;Acc:HGNC:14222]	0	14	33	34	4	30	20	18	0	0	0	0	0	0	5.08691	0.0186019	4.53471	0.000126087
ENSFCAG00000001817	B1	70580073	70625641	1	FAM198B	family with sequence similarity 198 member B [Source:HGNC Symbol;Acc:HGNC:25312]	6081	3060	764	5234	2235	2095	2218	1305	6671	4399	4790	5405	744	386	0.277096	0.912111	-1.24004	0.0230132
ENSFCAG00000001819	B4	69914243	70051632	1	LRRK2	leucine rich repeat kinase 2 [Source:HGNC Symbol;Acc:HGNC:18618]	17043	4834	14546	17870	1941	3463	6902	4686	8156	8830	15251	14477	3169	1489	0.400026	0.809623	-1.42706	0.000397132
ENSFCAG00000001820	B1	80090143	80413109	-1	ARHGAP10	Rho GTPase activating protein 10 [Source:HGNC Symbol;Acc:HGNC:26099]	6793	1198	2374	2181	447	1250	880	1303	1508	1065	2516	3178	1104	525	-0.78878	0.553117	-1.02142	0.0102171
ENSFCAG00000001821	E3	4392572	4398807	1			12	4	9	6	0	8	6	2	21	14	18	48	0	0	0.555725	0.903166	-2.37142	0.0118949
ENSFCAG00000001822	D4	94325229	94362158	-1	CAMSAP1	calmodulin regulated spectrin associated protein 1 [Source:HGNC Symbol;Acc:HGNC:19946]	365	226	181	227	179	363	632	497	658	250	519	552	416	320	-1.69499	0.155492	-0.249201	0.695357
ENSFCAG00000001823	F1	64494140	64495105	-1			0	0	0	0	0	0	0	0	0	0	0	0	0	0	NA	NA	NA	NA
ENSFCAG00000001825	A3	29407932	29420330	-1	VPS16	VPS16, CORVET/HOPS core subunit [Source:HGNC Symbol;Acc:HGNC:14584]	362	373	742	450	356	1816	918	693	525	270	742	833	278	119	0.268416	0.849641	0.644288	0.232535
ENSFCAG00000001827	D2	82087630	82187073	1	LHPP	phospholysine phosphohistidine inorganic pyrophosphate phosphatase [Source:HGNC Symbol;Acc:HGNC:30042]	37	22	69	44	14	30	58	35	70	24	86	90	42	0	0.191864	0.954673	-0.889507	0.183307
ENSFCAG00000001828	A3	38279666	38545915	1	ISM1	isthmin 1 [Source:HGNC Symbol;Acc:HGNC:16213]	22	20	4	36	24	69	2	10	0	2	0	4	196	2	-2.26249	NA	3.15787	0.00652634
ENSFCAG00000001829	A3	38609368	38868451	-1	TASP1	taspase 1 [Source:HGNC Symbol;Acc:HGNC:15859]	615	257	440	320	173	297	410	341	243	284	402	301	274	64	-0.321838	0.829185	-0.0258057	0.972666
ENSFCAG00000001831	A3	64883945	64924771	-1	CNNM4	cyclin and CBS domain divalent metal cation transport mediator 4 [Source:HGNC Symbol;Acc:HGNC:105]	176	411	1539	712	260	476	367	314	146	92	318	236	469	326	0.114674	0.96648	0.948856	0.0447922
ENSFCAG00000001833	A3	64851590	64855776	1	ANKRD23	ankyrin repeat domain 23 [Source:HGNC Symbol;Acc:HGNC:24470]	103248	177	189	181	20	74	51	41	25	4	30	28	94	1	-5.86886	NA	1.06779	0.159404
ENSFCAG00000001834	A3	64826682	64833830	1	SEMA4C	semaphorin 4C [Source:HGNC Symbol;Acc:HGNC:10731]	38	140	590	471	196	1134	686	584	278	174	714	562	858	532	-1.59851	0.414792	0.56888	0.351204
ENSFCAG00000001836	E1	3966626	4010099	1	CFAP52	cilia and flagella associated protein 52 [Source:HGNC Symbol;Acc:HGNC:16053]	17	20	42	4	14	22	4	17	10	10	0	2	0	0	1.69421	0.587466	0.985829	0.478623
ENSFCAG00000001839	C1	218485721	218533973	1			404	96	182	86	50	233	121	249	195	178	229	304	60	43	-0.75529	0.618423	-0.535468	0.360517
ENSFCAG00000001840	E1	4108719	4125099	-1	DHRS7C	dehydrogenase/reductase 7C [Source:HGNC Symbol;Acc:HGNC:32423]	41576	33	49	62	0	0	0	0	0	0	0	0	0	0	-3.55476	NA	NA	NA
ENSFCAG00000001842	E1	4155421	4208227	1	GLP2R	glucagon like peptide 2 receptor [Source:HGNC Symbol;Acc:HGNC:4325]	16	0	0	6	17	31	0	0	2	0	0	0	68	64	-5.24429	0.0047575	2.43671	0.100159
ENSFCAG00000001843	C1	218616824	218625149	1	KLHL30	kelch like family member 30 [Source:HGNC Symbol;Acc:HGNC:24770]	130	0	16	0	0	0	0	0	0	0	0	0	0	30	-3.17345	0.263318	NA	NA
ENSFCAG00000001845	E1	4228574	4296028	-1	GAS7	growth arrest specific 7 [Source:HGNC Symbol;Acc:HGNC:4169]	61	15	277	38	0	0	47	56	20	4	6	2	86	18	-0.0180112	0.995315	1.04962	0.497725
ENSFCAG00000001846	C1	218642384	218656648	-1	ILKAP	ILK associated serine/threonine phosphatase [Source:HGNC Symbol;Acc:HGNC:15566]	903	380	517	197	198	495	312	378	217	164	293	263	185	169	-0.602494	0.700271	0.564997	0.17402
ENSFCAG00000001849	C1	218693505	218722388	-1	PER2	period circadian clock 2 [Source:HGNC Symbol;Acc:HGNC:8846]	88	20	66	48	4	6	10	10	17	4	4	24	102	18	-1.35009	0.304724	-0.547956	0.680704
ENSFCAG00000001850	C1	218752732	218814274	1	TRAF3IP1	TRAF3 interacting protein 1 [Source:HGNC Symbol;Acc:HGNC:17861]	257	181	674	213	124	252	293	299	227	109	280	204	116	10	1.01777	0.53547	0.257109	0.645626
ENSFCAG00000001851	C1	218833993	218850268	1	ASB1	ankyrin repeat and SOCS box containing 1 [Source:HGNC Symbol;Acc:HGNC:16011]	267	46	343	47	101	295	264	186	94	77	196	205	222	65	-1.15826	0.469367	0.591077	0.235297
ENSFCAG00000001852	D2	13368911	13388891	1	RBM34	RNA binding motif protein 34 [Source:HGNC Symbol;Acc:HGNC:28965]	1738	405	1187	1069	648	604	1366	1205	1396	1447	1227	1312	391	194	-0.233995	0.887432	-0.49697	0.413498
ENSFCAG00000001853	B3	131602599	131603382	1			4	0	0	0	0	0	0	0	0	0	0	0	0	0	-1.57502	NA	NA	NA
ENSFCAG00000001856	B1	23862048	23875871	-1	KIAA1456	KIAA1456 [Source:HGNC Symbol;Acc:HGNC:26725]	0	10	6	22	4	0	0	0	0	0	18	0	6	0	1.4428	0.68105	-0.409019	0.841149
ENSFCAG00000001858	B3	106535745	106565644	-1	C14orf37	chromosome 14 open reading frame 37 [Source:HGNC Symbol;Acc:HGNC:19846]	2	26	0	20	17	16	94	56	4	8	33	8	20	0	0.431261	0.926326	1.61839	0.0831258
ENSFCAG00000001859	C1	103523531	103532221	-1	SELENBP1	selenium binding protein 1 [Source:HGNC Symbol;Acc:HGNC:10719]	301	0	12	0	0	16	6	2	4	0	2	6	562	208	-6.91161	4.62387e-06	0.616598	0.737486
ENSFCAG00000001861	C1	103572933	103576251	1	PSMB4	proteasome subunit beta 4 [Source:HGNC Symbol;Acc:HGNC:9541]	2938	986	1601	2140	1231	4534	3817	3175	1678	1225	2578	2567	534	267	0.0403546	0.985164	0.630335	0.106109
ENSFCAG00000001862	A2	54652659	54656530	1			114	23	63	66	113	252	116	141	86	79	135	100	48	22	-0.886366	0.483707	0.657438	0.237179
ENSFCAG00000001863	A2	54627230	54644935	-1	TMEM43	transmembrane protein 43 [Source:HGNC Symbol;Acc:HGNC:28472]	674	1812	2921	2403	1514	3281	5059	5481	4740	3441	3933	4863	1633	886	0.0335349	0.989359	-0.21226	0.725597
ENSFCAG00000001864	C1	103579750	103629870	-1	POGZ	pogo transposable element with ZNF domain [Source:HGNC Symbol;Acc:HGNC:18801]	654	679	1095	1395	126	239	200	168	108	44	160	196	456	138	0.686777	0.528991	0.650801	0.236952
ENSFCAG00000001865	A2	54597722	54626195	1	XPC	XPC complex subunit, DNA damage recognition and repair factor [Source:HGNC Symbol;Acc:HGNC:12816]	835	167	461	421	96	439	653	639	397	246	515	494	420	158	-1.05688	0.250601	0.0636805	0.940549
ENSFCAG00000001868	F2	45621240	45631136	-1	FBXO43	F-box protein 43 [Source:HGNC Symbol;Acc:HGNC:28521]	2	220	46	76	400	867	179	227	24	19	8	2	2	14	2.59741	0.200196	4.40086	2.01991e-09
ENSFCAG00000001869	F2	45641117	45642832	1	POLR2K	RNA polymerase II subunit K [Source:HGNC Symbol;Acc:HGNC:9198]	659	148	158	319	450	592	275	369	183	248	179	200	75	30	-0.358472	0.868356	1.07117	0.0846437
ENSFCAG00000001870	F2	45650269	45724255	1	SPAG1	sperm associated antigen 1 [Source:HGNC Symbol;Acc:HGNC:11212]	625	427	363	488	135	184	223	200	130	92	158	126	290	100	-0.0937901	0.959417	0.595835	0.217477
ENSFCAG00000001871	F2	45734686	45790254	-1	RNF19A	ring finger protein 19A, RBR E3 ubiquitin protein ligase [Source:HGNC Symbol;Acc:HGNC:13432]	10369	2351	3883	3360	1154	2934	2271	3424	2588	3348	3357	5817	1064	490	-0.392449	0.840539	-0.637441	0.174667
ENSFCAG00000001873	F2	46038702	46109097	-1	SNX31	sorting nexin 31 [Source:HGNC Symbol;Acc:HGNC:28605]	0	0	4	0	0	0	0	0	2	0	2	0	44	0	-2.88805	NA	-0.733219	NA
ENSFCAG00000001874	F2	46176952	46189075	-1	PABPC1	poly(A) binding protein cytoplasmic 1 [Source:HGNC Symbol;Acc:HGNC:8554]	2398	10314	10905	28455	4587	4815	4556	6046	3910	6082	6133	7914	5150	2439	1.19695	0.406212	-0.1591	0.82446
ENSFCAG00000001877	A3	16730382	16748547	-1	SGK2	SGK2, serine/threonine kinase 2 [Source:HGNC Symbol;Acc:HGNC:13900]	5	6	12	26	24	37	10	18	22	10	2	0	28	20	-1.49587	0.477095	1.07269	0.416988
ENSFCAG00000001878	A1	82617875	82618963	-1	OR2T1	olfactory receptor family 2 subfamily T member 1 [Source:HGNC Symbol;Acc:HGNC:8277]	0	0	0	0	0	0	0	0	0	0	0	0	0	0	NA	NA	NA	NA
ENSFCAG00000001879	A3	30353317	30361064	1			2	0	18	3	1	4	1	0	0	0	4	0	0	2	0.679777	NA	0.310567	NA
ENSFCAG00000001880	F2	62243175	62253922	-1	TNFRSF11B	TNF receptor superfamily member 11b [Source:HGNC Symbol;Acc:HGNC:11909]	945	11	282	12	90	34	2	6	16	10	38	16	301	286	-3.05426	0.051657	1.1367	0.365511
ENSFCAG00000001881	A1	90705319	90755086	-1	CNOT6	CCR4-NOT transcription complex subunit 6 [Source:HGNC Symbol;Acc:HGNC:14099]	1478	2513	2776	3641	1163	3818	2870	2391	984	1264	991	1332	1893	880	0.174875	0.924361	1.02402	0.0201053
ENSFCAG00000001882	A1	90641103	90670681	1	FLT4	fms related tyrosine kinase 4 [Source:HGNC Symbol;Acc:HGNC:3767]	71	68	1246	62	270	1312	304	172	211	86	1909	1424	338	136	-0.0748498	0.983844	-0.577569	0.59657
ENSFCAG00000001883	A3	15070944	15083891	1	WFDC3	WAP four-disulfide core domain 3 [Source:HGNC Symbol;Acc:HGNC:15957]	1	0	0	2	0	6	11	2	2	0	0	0	136	0	-5.03539	NA	1.46209	0.378261
ENSFCAG00000001884	A3	15041829	15068790	-1	DNTTIP1	deoxynucleotidyltransferase terminal interacting protein 1 [Source:HGNC Symbol;Acc:HGNC:16160]	144	50	126	116	98	173	158	200	188	57	82	31	6	13	0.545627	0.80668	0.713876	0.371141
ENSFCAG00000001885	A3	15036482	15040731	-1	UBE2C	ubiquitin conjugating enzyme E2 C [Source:HGNC Symbol;Acc:HGNC:15937]	330	262	247	668	315	1046	347	486	78	59	58	42	48	36	1.1686	0.398405	2.98442	1.56772e-09
ENSFCAG00000001886	A3	15031234	15032273	1	TNNC2	troponin C2, fast skeletal type [Source:HGNC Symbol;Acc:HGNC:11944]	324317	364	398	476	4	7	6	2	0	3	0	0	0	0	-3.26624	NA	1.39212	0.390713
ENSFCAG00000001887	A3	15020340	15025275	-1	SNX21	sorting nexin family member 21 [Source:HGNC Symbol;Acc:HGNC:16154]	110	94	258	52	94	146	298	163	180	55	130	88	336	59	-1.19678	0.478946	0.602761	0.364876
ENSFCAG00000001888	A3	15008366	15019850	1	ACOT8	acyl-CoA thioesterase 8 [Source:HGNC Symbol;Acc:HGNC:15919]	278	353	352	269	122	981	900	275	440	108	458	562	496	580	-1.61569	0.273133	0.463306	0.569578
ENSFCAG00000001889	A3	14998660	15007862	-1	ZSWIM3	zinc finger SWIM-type containing 3 [Source:HGNC Symbol;Acc:HGNC:16157]	119	189	200	144	285	843	250	165	164	139	320	321	150	32	0.17657	0.931359	0.763139	0.266459
ENSFCAG00000001890	A3	14994722	14996092	-1	ZSWIM1	zinc finger SWIM-type containing 1 [Source:HGNC Symbol;Acc:HGNC:16155]	14	8	32	18	12	26	19	12	6	28	48	6	0	0	1.67212	0.579642	-0.338028	0.798962
ENSFCAG00000001891	A3	14992516	14993575	1	SPATA25	spermatogenesis associated 25 [Source:HGNC Symbol;Acc:HGNC:16158]	4	4	19	4	4	4	12	4	0	5	13	8	0	0	1.95571	NA	-0.00300893	0.998726
ENSFCAG00000001893	A3	14983084	14989279	-1	CTSA	cathepsin A [Source:HGNC Symbol;Acc:HGNC:9251]	380	410	3295	599	265	1155	529	499	813	349	2606	3015	317	329	0.741807	0.697455	-1.28215	0.0453956
ENSFCAG00000001894	A3	14974264	14983940	1	PLTP	phospholipid transfer protein [Source:HGNC Symbol;Acc:HGNC:9093]	14	341	335	38	4	40	4	0	0	0	16	22	66	4	2.22914	0.226078	0.31221	0.879426
ENSFCAG00000001895	A1	172487690	172531301	1	DCP2	decapping mRNA 2 [Source:HGNC Symbol;Acc:HGNC:24452]	2955	1397	1578	1663	998	1601	1268	1219	564	884	785	1046	904	224	-0.0661249	0.974971	0.644377	0.208325
ENSFCAG00000001896	A1	172544892	172656379	-1	MCC	mutated in colorectal cancers [Source:HGNC Symbol;Acc:HGNC:6935]	140	1118	273	371	78	180	615	416	224	138	279	297	464	82	0.731083	0.744232	0.385335	0.613198
ENSFCAG00000001897	E1	32262217	32530094	-1	ANKFN1	ankyrin repeat and fibronectin type III domain containing 1 [Source:HGNC Symbol;Acc:HGNC:26766]	3	10	0	0	0	0	0	0	0	0	0	0	0	0	1.18467	NA	NA	NA
ENSFCAG00000001898	A3	26746295	26789339	-1	TPX2	TPX2, microtubule nucleation factor [Source:HGNC Symbol;Acc:HGNC:1249]	549	1753	1451	3569	4258	11522	3148	3947	599	577	207	228	464	210	1.66307	0.106624	3.43638	2.19073e-08
ENSFCAG00000001899	A3	26717713	26730006	-1	MYLK2	myosin light chain kinase 2 [Source:HGNC Symbol;Acc:HGNC:16243]	4892	10	15	18	0	0	6	0	0	0	7	0	0	0	-5.00018	NA	-0.0507847	NA
ENSFCAG00000001900	A3	26706842	26707834	1	FOXS1	forkhead box S1 [Source:HGNC Symbol;Acc:HGNC:3735]	23	12	216	106	0	0	0	2	12	2	71	22	0	0	3.22147	0.138148	-3.89795	0.000797933
ENSFCAG00000001901	A3	26684409	26692406	1	DUSP15	dual specificity phosphatase 15 [Source:HGNC Symbol;Acc:HGNC:16236]	6	0	16	0	0	0	0	0	0	0	0	0	0	0	0.654141	NA	NA	NA
ENSFCAG00000001902	A3	26634479	26676786	-1	TTLL9	tubulin tyrosine ligase like 9 [Source:HGNC Symbol;Acc:HGNC:16118]	3	20	0	2	8	20	8	8	4	2	0	0	16	0	-0.0293115	0.995546	2.0344	0.115764
ENSFCAG00000001904	A3	26500846	26542096	-1	HCK	HCK proto-oncogene, Src family tyrosine kinase [Source:HGNC Symbol;Acc:HGNC:4840]	2	0	113	224	187	623	207	128	14	2	10	8	8	2	3.08757	0.172258	4.75274	5.50679e-15
ENSFCAG00000001905	A3	26445295	26495025	-1	TM9SF4	transmembrane 9 superfamily member 4 [Source:HGNC Symbol;Acc:HGNC:30797]	906	623	1633	866	1555	8060	1871	1165	1763	1060	2708	2420	1699	842	-1.21051	0.348167	0.62562	0.398725
ENSFCAG00000001908	A3	26228091	26299928	-1	ASXL1	additional sex combs like 1, transcriptional regulator [Source:HGNC Symbol;Acc:HGNC:18318]	594	272	597	523	137	528	82	180	83	32	120	83	176	86	0.204678	0.890076	1.50052	0.0229628
ENSFCAG00000001911	F1	21189893	21282992	-1	PLA2G4A	phospholipase A2 group IVA [Source:HGNC Symbol;Acc:HGNC:9035]	616	862	1604	15050	597	984	392	337	1821	1696	2713	3133	838	291	2.19187	NA	-1.77881	0.000623804
ENSFCAG00000001913	C2	147436139	147437299	-1	ACKR2	atypical chemokine receptor 2 [Source:HGNC Symbol;Acc:HGNC:1565]	188	16	4	2	2	6	0	2	2	4	7	6	54	0	-2.76415	0.223451	-0.633105	0.714557
ENSFCAG00000001914	D4	53052023	53072717	-1	C9orf72	chromosome 9 open reading frame 72 [Source:HGNC Symbol;Acc:HGNC:28337]	649	141	963	1287	326	365	300	437	370	380	406	439	138	87	0.860362	0.592206	-0.0745464	0.92459
ENSFCAG00000001916	D4	53020018	53020644	1	IFNK	interferon kappa [Source:HGNC Symbol;Acc:HGNC:21714]	37	15	4	0	7	3	1	0	0	0	3	0	28	1	-1.5274	0.60661	1.22375	0.476884
ENSFCAG00000001918	C1	83343263	83439728	-1	PLPPR5	phospholipid phosphatase related 5 [Source:HGNC Symbol;Acc:HGNC:31703]	0	69	185	113	16	10	19	8	2	2	8	2	2	48	0.762481	0.826975	1.81579	0.0957319
ENSFCAG00000001919	B2	41401197	41441082	-1	LRFN2	leucine rich repeat and fibronectin type III domain containing 2 [Source:HGNC Symbol;Acc:HGNC:21226]	10	0	0	0	0	0	0	0	0	0	0	0	0	0	-2.20771	NA	NA	NA
ENSFCAG00000001920	E1	42177483	42180960	-1			0	0	0	0	49	50	40	23	27	54	64	66	16523	4205	-3.56983	0.296205	-0.197296	0.849455
ENSFCAG00000001921	B3	265225	306624	-1	IREB2	iron responsive element binding protein 2 [Source:HGNC Symbol;Acc:HGNC:6115]	2038	531	2836	1184	508	1074	1204	1477	940	904	1276	2067	849	424	-0.26431	0.873379	-0.256863	0.625754
ENSFCAG00000001922	E1	42190367	42193781	-1			0	0	0	0	13	14	20	10	6	12	20	16	6040	1528	-3.56881	0.296205	0.173166	0.894327
ENSFCAG00000001924	E1	42228603	42232442	-1			0	0	0	0	1	8	6	4	8	15	21	17	4522	180	-3.56738	0.296205	-1.5573	0.122456
ENSFCAG00000001926	E1	42244817	42251297	-1	KRT32	keratin 32 [Source:HGNC Symbol;Acc:HGNC:6449]	0	0	0	0	0	0	0	0	0	0	2	4	562	126	-3.5529	0.297227	-0.849086	NA
ENSFCAG00000001927	B3	231565	237548	-1	PSMA4	proteasome subunit alpha 4 [Source:HGNC Symbol;Acc:HGNC:9533]	2261	406	2471	1021	552	695	1131	1715	888	1159	1387	1815	231	155	0.218634	0.924361	-0.334915	0.59063
ENSFCAG00000001928	E1	42280349	42284670	-1			0	0	0	0	1	2	2	0	0	3	3	0	444	320	-3.55743	0.296567	-0.191739	NA
ENSFCAG00000001929	E1	48689227	48797018	-1	BPTF	bromodomain PHD finger transcription factor [Source:HGNC Symbol;Acc:HGNC:3581]	5942	3730	9302	3979	458	816	1167	1885	466	620	793	863	2021	782	0.467193	0.725955	0.603126	0.276336
ENSFCAG00000001930	B3	168335	181597	-1	CHRNA5	cholinergic receptor nicotinic alpha 5 subunit [Source:HGNC Symbol;Acc:HGNC:1959]	8	14	17	8	57	182	42	43	2	3	14	8	14	2	0.0244929	0.994467	3.35212	5.8555e-06
ENSFCAG00000001931	E1	42293165	42297200	-1			0	1	0	0	15	10	12	8	10	9	35	10	5594	2101	-4.06221	0.209746	-0.212983	0.878703
ENSFCAG00000001932	B3	151241	164560	1	CHRNA3	cholinergic receptor nicotinic alpha 3 subunit [Source:HGNC Symbol;Acc:HGNC:1957]	45	0	4	0	0	6	0	0	4	0	0	0	2	10	-3.76885	0.106514	0.0621053	NA
ENSFCAG00000001933	B3	134960	148020	1	CHRNB4	cholinergic receptor nicotinic beta 4 subunit [Source:HGNC Symbol;Acc:HGNC:1964]	16	0	0	0	0	0	0	0	0	0	0	0	0	0	-2.54144	NA	NA	NA
ENSFCAG00000001934	E1	42302418	42306084	-1	KRT19	keratin 19 [Source:HGNC Symbol;Acc:HGNC:6436]	1	1	0	0	0	0	0	0	0	0	2	0	197	52	-6.96282	0.000368761	-0.395371	NA
ENSFCAG00000001935	E1	42378039	42380792	-1	KRT16	keratin 16 [Source:HGNC Symbol;Acc:HGNC:6423]	0	3	14	0	8	9	4	10	22	14	12	18	3457	424	-6.96399	0.000942475	-0.907224	0.377678
ENSFCAG00000001936	E1	48646602	48655262	-1	KPNA2	karyopherin subunit alpha 2 [Source:HGNC Symbol;Acc:HGNC:6395]	833	3965	3997	5249	6880	17566	12939	18861	4419	3551	3241	2797	1117	734	1.25704	0.309248	1.84379	1.25586e-05
ENSFCAG00000001938	E2	61799464	61804310	1			3267	537	1222	1316	195	382	679	731	653	673	984	1015	448	258	-0.625689	0.683103	-0.7607	0.116248
ENSFCAG00000001939	C1	54656073	54712566	1	IL23R	interleukin 23 receptor [Source:HGNC Symbol;Acc:HGNC:19100]	0	2	93	26	0	0	0	0	0	0	0	0	17	0	1.33469	0.707649	NA	NA
ENSFCAG00000001940	C1	54764323	54829774	1	IL12RB2	interleukin 12 receptor subunit beta 2 [Source:HGNC Symbol;Acc:HGNC:5972]	601	405	440	552	42	112	212	244	33	34	83	73	221	57	0.331747	0.832052	1.36912	0.0210641
ENSFCAG00000001942	B1	160028656	160047157	-1			189	78	24	14	0	20	6	8	21	32	10	31	42	32	-1.22996	0.512051	-1.52006	0.155701
ENSFCAG00000001944	D3	80958582	80959190	-1	RNF152	ring finger protein 152 [Source:HGNC Symbol;Acc:HGNC:26811]	51	4	24	18	8	31	26	36	54	16	66	104	18	22	-1.83745	0.215267	-1.12445	0.117734
ENSFCAG00000001945	D4	46349814	46426425	1	DENND4C	DENN domain containing 4C [Source:HGNC Symbol;Acc:HGNC:26079]	9184	4332	7364	7947	6421	10069	6723	4650	5200	5284	8648	8688	4244	2698	-0.417959	0.715754	0.129783	0.856472
ENSFCAG00000001946	E3	3861675	3872605	1	SLC29A4	solute carrier family 29 member 4 [Source:HGNC Symbol;Acc:HGNC:23097]	0	1	14	0	0	0	20	19	0	0	8	0	0	0	1.87842	NA	1.20663	0.484035
ENSFCAG00000001947	D2	8512296	8515840	-1	CH25H	cholesterol 25-hydroxylase [Source:HGNC Symbol;Acc:HGNC:1907]	0	34	332	16	0	0	8	0	4	0	24	4	20	14	1.60927	0.551601	-1.10435	0.524835
ENSFCAG00000001948	D2	8522276	8558203	-1	LIPA	lipase A, lysosomal acid type [Source:HGNC Symbol;Acc:HGNC:6617]	1320	5397	8289	2491	180	633	603	602	512	341	732	1049	1986	1963	0.417982	0.8433	-0.370105	0.467296
ENSFCAG00000001949	E3	3875892	3984757	-1			45	34	98	110	52	218	105	76	60	22	142	80	80	68	-0.920113	0.596125	0.593744	0.428467
ENSFCAG00000001951	E3	3904878	3924035	-1			117	79	172	80	82	202	98	94	111	30	124	104	70	0	0.455715	0.879517	0.446951	0.526707
ENSFCAG00000001952	C1	213330802	213334318	-1	NMUR1	neuromedin U receptor 1 [Source:HGNC Symbol;Acc:HGNC:4518]	0	0	4	0	0	0	0	0	4	0	4	0	0	0	0.878226	NA	-1.007	NA
ENSFCAG00000001953	C1	52538622	52665573	-1	JAK1	Janus kinase 1 [Source:HGNC Symbol;Acc:HGNC:6190]	4704	1217	4782	3151	387	1288	1618	2010	1279	1264	2699	4143	1242	603	-0.0350461	0.9866	-0.784335	0.158616
ENSFCAG00000001954	C2	124029996	124107488	-1	ARMC8	armadillo repeat containing 8 [Source:HGNC Symbol;Acc:HGNC:24999]	5449	1105	1257	763	702	1425	674	638	735	553	593	583	243	229	-0.807224	0.688295	0.484244	0.423276
ENSFCAG00000001955	C2	124001212	124025136	1	NME9	NME/NM23 family member 9 [Source:HGNC Symbol;Acc:HGNC:21343]	18	14	24	0	0	11	2	4	2	2	0	0	40	0	-0.946248	0.801423	0.896111	0.623927
ENSFCAG00000001956	E3	40971253	40990090	-1	CCNF	cyclin F [Source:HGNC Symbol;Acc:HGNC:1591]	0	56	134	167	428	1673	702	584	188	58	18	26	39	31	0.74328	0.808993	3.05784	2.65464e-05
ENSFCAG00000001958	D4	92993011	93050860	-1			26	2752	665	775	920	2634	1381	1169	8606	2626	3070	3445	342	168	1.85871	0.343405	-1.52233	0.00715393
ENSFCAG00000001959	E3	40956473	40958334	-1	NTN3	netrin 3 [Source:HGNC Symbol;Acc:HGNC:8030]	0	10	4	0	0	6	2	0	6	0	4	10	2	0	1.36322	NA	-0.846686	0.641959
ENSFCAG00000001960	E3	40928500	40939424	-1			85	96	162	216	222	646	288	198	150	102	368	351	100	42	0.158067	0.934517	0.5754	0.380857
ENSFCAG00000001961	E3	40917940	40922232	-1	ATP6V0C	ATPase H+ transporting V0 subunit c [Source:HGNC Symbol;Acc:HGNC:855]	551	109	451	509	64	174	254	274	207	90	186	147	66	68	0.182691	0.93357	0.216033	0.765856
ENSFCAG00000001962	E3	40907562	40917213	-1			52	23	389	178	98	353	271	113	237	71	167	159	89	33	0.556206	0.802865	0.351816	0.635803
ENSFCAG00000001964	E3	40826748	40860798	-1	PDPK1	3-phosphoinositide dependent protein kinase 1 [Source:HGNC Symbol;Acc:HGNC:8816]	691	488	1171	766	167	476	591	620	353	299	648	924	511	198	0.0295464	0.987268	-0.232337	0.713603
ENSFCAG00000001966	C1	104932327	104932593	1			0	0	0	0	0	1	1	0	0	0	0	0	96	0	-4.75384	NA	0.421274	NA
ENSFCAG00000001967	A3	53512582	53545538	1	SEPT10	septin 10 [Source:HGNC Symbol;Acc:HGNC:14349]	2049	4045	8897	9593	6133	13804	11462	9466	12219	9300	14095	17274	2229	1210	1.01841	0.363582	-0.340865	0.382728
ENSFCAG00000001969	C2	4603109	4654428	-1	BACE2	beta-site APP-cleaving enzyme 2 [Source:HGNC Symbol;Acc:HGNC:934]	361	712	1728	1169	556	2371	1932	1627	2109	1231	3212	3709	294	210	1.04194	0.344602	-0.652818	0.149155
ENSFCAG00000001970	C2	4518392	4554531	-1	FAM3B	family with sequence similarity 3 member B [Source:HGNC Symbol;Acc:HGNC:1253]	0	0	4	2	0	0	0	0	0	0	0	0	11	0	-1.26769	NA	NA	NA
ENSFCAG00000001971	B4	77711923	77712669	1	H1FNT	H1 histone family member N, testis specific [Source:HGNC Symbol;Acc:HGNC:24893]	20	8	16	0	0	0	0	0	0	0	0	0	0	0	0.314126	0.953566	NA	NA
ENSFCAG00000001972	B4	77723478	77783557	-1	ZNF641	zinc finger protein 641 [Source:HGNC Symbol;Acc:HGNC:31834]	787	6	135	45	1	6	8	28	16	4	20	18	2	0	-1.75439	NA	-0.38347	0.789519
ENSFCAG00000001973	B3	19164041	19215842	1			151	101	1023	678	25	49	16	10	377	214	344	342	353	96	0.433692	0.841091	-3.38989	5.9031e-10
ENSFCAG00000001976	C1	97487096	97499400	1	CD2	CD2 molecule [Source:HGNC Symbol;Acc:HGNC:1639]	8	1	323	22	0	0	0	0	0	0	0	0	2	30	0.968109	0.770327	NA	NA
ENSFCAG00000001977	C1	97663059	97706298	1	PTGFRN	prostaglandin F2 receptor inhibitor [Source:HGNC Symbol;Acc:HGNC:9601]	307	994	4292	1085	410	1173	410	377	806	326	1191	1674	804	302	0.962253	0.562496	-0.58472	0.383616
ENSFCAG00000001979	C1	97728960	97749382	1	CD101	CD101 molecule [Source:HGNC Symbol;Acc:HGNC:5949]	15	74	658	32	4	3	0	0	0	4	0	4	0	0	4.78409	0.0106593	0.0452168	0.987237
ENSFCAG00000001981	C1	97777286	97819415	1	TTF2	transcription termination factor 2 [Source:HGNC Symbol;Acc:HGNC:12398]	771	400	703	537	305	896	557	754	285	149	241	233	191	40	0.467151	0.779624	1.40266	0.000272622
ENSFCAG00000001982	X	86422560	86476618	-1	RBM41	RNA binding motif protein 41 [Source:HGNC Symbol;Acc:HGNC:25617]	922	297	303	418	143	409	276	272	239	234	167	206	200	68	-0.414303	0.803516	0.260241	0.695744
ENSFCAG00000001983	E1	11477186	11497850	1	SREBF1	sterol regulatory element binding transcription factor 1 [Source:HGNC Symbol;Acc:HGNC:11289]	342	32	509	238	200	784	191	197	239	45	254	233	235	80	-0.605478	0.750589	0.84857	0.254042
ENSFCAG00000001984	X	86484247	86551790	-1			22	289	135	66	290	368	241	163	42	38	12	16	48	14	1.77452	0.278306	3.05209	3.32427e-06
ENSFCAG00000001986	E1	11312747	11348215	-1	DRC3	dynein regulatory complex subunit 3 [Source:HGNC Symbol;Acc:HGNC:25384]	24	30	124	123	24	51	22	18	36	26	52	95	116	2	0.0713473	0.984238	-0.66876	0.400687
ENSFCAG00000001991	B3	71897224	71898141	-1			0	0	2	8	0	0	0	0	0	0	0	0	0	0	1.62237	NA	NA	NA
ENSFCAG00000001993	B3	72435762	72436736	-1	OR4K15	olfactory receptor family 4 subfamily K member 15 [Source:HGNC Symbol;Acc:HGNC:15353]	0	0	0	0	0	0	0	0	0	0	0	0	0	0	NA	NA	NA	NA
ENSFCAG00000001994	D1	109243667	109258631	1	SLC22A11	solute carrier family 22 member 11 [Source:HGNC Symbol;Acc:HGNC:18120]	0	0	7	2	0	0	0	0	0	0	0	0	0	0	1.48671	NA	NA	NA
ENSFCAG00000001995	A2	18805455	18811795	1	SEMA3B	semaphorin 3B [Source:HGNC Symbol;Acc:HGNC:10724]	23	347	94	38	48	99	17	8	78	44	100	102	183	6	0.648011	0.826929	-0.659124	0.514063
ENSFCAG00000001996	C1	17424088	17450671	1	RCAN3	RCAN family member 3 [Source:HGNC Symbol;Acc:HGNC:3042]	122	30	211	92	72	87	125	219	59	60	153	138	22	14	0.529938	0.786513	0.376146	0.60078
ENSFCAG00000001997	D1	109274610	109282056	1	SLC22A12	solute carrier family 22 member 12 [Source:HGNC Symbol;Acc:HGNC:17989]	1	0	4	0	0	0	0	0	0	0	0	0	0	0	0.444806	NA	NA	NA
ENSFCAG00000001998	D1	109299504	109387297	-1	NRXN2	neurexin 2 [Source:HGNC Symbol;Acc:HGNC:8009]	3	2	1	0	0	0	0	0	0	0	0	4	0	0	0.077612	NA	-0.661705	NA
ENSFCAG00000001999	D4	28111576	28140532	-1	FBP2	fructose-bisphosphatase 2 [Source:HGNC Symbol;Acc:HGNC:3607]	28498	28	36	33	5	4	12	8	6	4	0	4	40	2	-6.58128	NA	0.773365	0.607494
ENSFCAG00000002000	A2	18856536	18860773	-1	ZMYND10	zinc finger MYND-type containing 10 [Source:HGNC Symbol;Acc:HGNC:19412]	58	4	20	32	40	127	302	136	26	26	59	30	0	20	-1.14677	0.693138	1.91572	0.00141685
ENSFCAG00000002001	A2	18862206	18865366	-1	NPRL2	NPR2-like, GATOR1 complex subunit [Source:HGNC Symbol;Acc:HGNC:24969]	778	33	85	128	67	183	216	194	133	53	184	79	24	36	-1.75485	0.299333	0.522035	0.405374
ENSFCAG00000002003	E1	22693602	22706751	-1	HEATR9	HEAT repeat containing 9 [Source:HGNC Symbol;Acc:HGNC:26548]	22	4	5	3	0	0	0	4	0	0	0	4	0	0	-0.498338	0.915909	0.0589805	NA
ENSFCAG00000002004	B1	127578871	127579940	-1			0	0	0	0	0	0	0	0	0	0	0	0	0	0	NA	NA	NA	NA
ENSFCAG00000002006	D4	85459589	85478207	1	ADGRD2	adhesion G protein-coupled receptor D2 [Source:HGNC Symbol;Acc:HGNC:18651]	0	0	2	0	0	0	0	0	0	0	0	6	0	0	0.428438	NA	-0.841429	NA
ENSFCAG00000002007	B1	39724469	39980314	-1			4164	1731	3379	331	515	1322	1544	1773	1037	649	1897	1501	754	233	-0.0783316	0.978688	0.0384826	0.957961
ENSFCAG00000002008	C2	81063490	81177338	-1	TPRG1	tumor protein p63 regulated 1 [Source:HGNC Symbol;Acc:HGNC:24759]	14	0	0	2	5	2	2	0	46	34	283	105	270	76	-7.39822	1.46148e-05	-4.54744	4.40623e-08
ENSFCAG00000002009	C1	41716417	41762611	1	ZYG11A	zyg-11 family member A, cell cycle regulator [Source:HGNC Symbol;Acc:HGNC:32058]	54	478	52	421	3	14	48	30	14	14	34	12	10	6	3.42796	0.0134064	0.220146	0.869234
ENSFCAG00000002011	C1	41765436	41783614	-1	ECHDC2	enoyl-CoA hydratase domain containing 2 [Source:HGNC Symbol;Acc:HGNC:23408]	288	40	133	95	53	157	202	139	110	41	51	43	354	28	-1.91393	0.13508	1.0062	0.116706
ENSFCAG00000002012	B3	33648267	33702607	-1	ARID3B	AT-rich interaction domain 3B [Source:HGNC Symbol;Acc:HGNC:14350]	54	16	137	135	17	36	48	26	16	8	32	68	100	40	-0.555217	0.794794	0.170801	0.882111
ENSFCAG00000002014	B3	33564717	33611587	1	EDC3	enhancer of mRNA decapping 3 [Source:HGNC Symbol;Acc:HGNC:26114]	111	72	160	81	48	137	93	158	58	44	77	79	47	34	-0.0228039	0.991197	0.722165	0.166352
ENSFCAG00000002015	E1	41551863	41557225	-1	KRT24	keratin 24 [Source:HGNC Symbol;Acc:HGNC:18527]	56	1	59	50	0	5	4	2	0	0	0	0	0	0	0.737603	0.856587	1.41319	NA
ENSFCAG00000002016	B3	33532067	33538470	1	CYP1A1	Cytochrome P450 1A1 [Source:UniProtKB/Swiss-Prot;Acc:Q5KQT7]	154	2	0	0	124	748	52	36	480	298	490	735	170	618	-8.68026	5.14546e-08	-0.99089	0.295221
ENSFCAG00000002018	E1	41611582	41641798	-1	KRT28	keratin 28 [Source:HGNC Symbol;Acc:HGNC:30842]	5	0	0	4	13	17	24	19	26	40	61	50	11797	3535	-10.1522	5.55569e-08	-1.1661	0.0851047
ENSFCAG00000002019	E1	41651558	41655388	-1	KRT10	keratin 10 [Source:HGNC Symbol;Acc:HGNC:6413]	18	41	44	30	93	159	114	97	84	103	166	148	31140	26396	-8.8732	8.00695e-08	-0.0317179	0.971434
ENSFCAG00000002020	E1	41691357	41696781	-1	KRT12	keratin 12 [Source:HGNC Symbol;Acc:HGNC:6414]	82	57	75	29	12	18	19	15	8	7	4	12	9	17	0.14384	0.956211	0.971987	0.320403
ENSFCAG00000002021	E1	41703278	41710107	-1	KRT20	keratin 20 [Source:HGNC Symbol;Acc:HGNC:20412]	25	19	0	0	0	0	2	2	2	4	0	0	0	0	0.210229	0.97313	-0.461364	NA
ENSFCAG00000002022	E1	41746748	41763009	-1	KRT23	keratin 23 [Source:HGNC Symbol;Acc:HGNC:6438]	99	177	217	1100	7	5	6	13	4	5	4	16	995	403	-1.17834	0.575169	0.227402	0.886378
ENSFCAG00000002023	E1	41781403	41788438	-1	KRT39	keratin 39 [Source:HGNC Symbol;Acc:HGNC:32971]	59	106	29	13	0	4	9	4	7	0	6	6	511	59	-2.42371	0.193908	-0.150714	0.94395
ENSFCAG00000002028	D1	90038558	90073737	1	NAT10	N-acetyltransferase 10 [Source:HGNC Symbol;Acc:HGNC:29830]	782	496	463	478	421	1082	780	770	491	211	463	359	144	53	0.409585	0.816294	0.984754	0.016638
ENSFCAG00000002029	D1	90077453	90252076	-1	ABTB2	ankyrin repeat and BTB domain containing 2 [Source:HGNC Symbol;Acc:HGNC:23842]	86	74	629	280	117	482	489	430	258	114	511	547	1277	410	-2.05245	0.238794	0.11824	0.883599
ENSFCAG00000002030	D1	90314711	90352295	1	CAT	catalase [Source:HGNC Symbol;Acc:HGNC:1516]	9564	2824	6768	3925	2161	4123	3035	2325	4483	3914	8142	10887	4344	2686	-1.00383	0.259878	-1.07828	0.0112965
ENSFCAG00000002031	D1	90526775	90545020	1	EHF	ETS homologous factor [Source:HGNC Symbol;Acc:HGNC:3246]	23	0	2	69	0	2	2	2	0	0	4	0	434	198	-3.91237	0.0677731	0.247657	NA
ENSFCAG00000002034	B2	31948641	31958416	1	TRIM39	tripartite motif containing 39 [Source:HGNC Symbol;Acc:HGNC:10065]	520	42	228	63	38	136	44	81	38	18	93	91	40	100	-1.5173	0.323961	0.394549	0.642892
ENSFCAG00000002036	A1	196399727	196408404	1	CD74	CD74 molecule [Source:HGNC Symbol;Acc:HGNC:1697]	469	738	8164	1533	0	26	23	10	0	0	22	13	540	54	2.34307	0.0935308	0.558379	0.761772
ENSFCAG00000002037	A3	6457816	6458662	-1	FAM210B	family with sequence similarity 210 member B [Source:HGNC Symbol;Acc:HGNC:16102]	1991	217	742	226	50	80	227	246	175	165	451	587	211	150	-1.21538	0.401484	-1.07981	0.0941619
ENSFCAG00000002041	A1	196286561	196313656	-1	NDST1	N-deacetylase and N-sulfotransferase 1 [Source:HGNC Symbol;Acc:HGNC:7680]	223	169	243	301	53	382	393	413	191	82	548	580	163	82	-0.166806	0.917734	-0.13864	0.892763
ENSFCAG00000002042	E2	2695967	2716981	-1	NLRP9	NLR family pyrin domain containing 9 [Source:HGNC Symbol;Acc:HGNC:22941]	4	2	2	0	2	6	4	2	0	0	0	0	26	0	-2.71064	0.358799	2.15571	NA
ENSFCAG00000002043	A1	196204528	196233090	-1	SYNPO	synaptopodin [Source:HGNC Symbol;Acc:HGNC:30672]	188	2	7	111	2	6	14	10	6	4	20	18	2	0	-0.492968	NA	-0.459874	0.732294
ENSFCAG00000002045	B3	105776946	105814702	-1	EXOC5	exocyst complex component 5 [Source:HGNC Symbol;Acc:HGNC:10696]	10304	7602	12876	12358	4426	9212	12747	7016	7848	6933	9892	12390	2198	812	1.00098	0.379954	-0.143898	0.791309
ENSFCAG00000002046	B3	105833608	105852306	1	AP5M1	adaptor related protein complex 5 mu 1 subunit [Source:HGNC Symbol;Acc:HGNC:20192]	1331	1256	2517	1046	804	1642	1491	760	942	924	1371	1274	546	346	0.451115	0.736317	0.085606	0.899252
ENSFCAG00000002047	D3	24093553	24122014	1	GNAZ	G protein subunit alpha z [Source:HGNC Symbol;Acc:HGNC:4395]	7	10	0	6	10	79	69	33	34	4	58	38	20	0	-0.855744	0.833213	0.462347	0.666329
ENSFCAG00000002048	D3	24142569	24157067	1	RAB36	RAB36, member RAS oncogene family [Source:HGNC Symbol;Acc:HGNC:9775]	0	4	10	28	0	66	10	10	10	7	32	6	46	0	-0.864167	0.829235	0.363151	0.822909
ENSFCAG00000002050	D3	24168985	24297583	1	BCR	BCR, RhoGEF and GTPase activating protein [Source:HGNC Symbol;Acc:HGNC:1014]	259	290	1127	582	171	595	1159	1354	840	476	921	1667	463	191	0.0302722	0.990056	-0.268049	0.7399
ENSFCAG00000002051	B4	59017832	59226802	-1			50	0	26	111	0	2	4	3	0	8	2	1	48	58	-1.35891	0.609234	-0.467144	0.815693
ENSFCAG00000002053	A1	94994117	95036929	-1	TMED7-TICAM2	TMED7-TICAM2 readthrough [Source:HGNC Symbol;Acc:HGNC:33945]	980	1194	1945	1183	1344	2792	3750	4100	3166	2489	2871	3455	655	428	0.238203	0.877869	-0.0516487	0.937681
ENSFCAG00000002054	E2	3148281	3159109	1	TNNT1	troponin T1, slow skeletal type [Source:HGNC Symbol;Acc:HGNC:11948]	58286	64	109	81	6	14	0	2	0	2	0	14	2	0	-5.70579	NA	0.466955	0.816048
ENSFCAG00000002055	F2	15889984	16018425	-1	PDE7A	phosphodiesterase 7A [Source:HGNC Symbol;Acc:HGNC:8791]	8605	419	548	839	190	189	186	168	121	94	593	354	261	225	-2.11862	0.185658	-0.339631	0.696545
ENSFCAG00000002056	D2	40300170	40376580	-1	DLG5	discs large MAGUK scaffold protein 5 [Source:HGNC Symbol;Acc:HGNC:2904]	60	395	864	627	184	1013	877	1092	321	189	813	1233	377	251	0.0946275	0.974878	0.336408	0.679035
ENSFCAG00000002057	C2	72875053	73010453	1	ACAP2	ArfGAP with coiled-coil, ankyrin repeat and PH domains 2 [Source:HGNC Symbol;Acc:HGNC:16469]	1792	3248	3571	5441	806	1398	3527	3399	2798	2376	3675	3525	1524	721	0.80173	0.478918	-0.475095	0.42263
ENSFCAG00000002060	E1	19951162	19982026	1	PSMD11	proteasome 26S subunit, non-ATPase 11 [Source:HGNC Symbol;Acc:HGNC:9556]	8267	3413	3777	7219	2524	4915	3389	3019	6150	7019	7746	8232	3503	1956	-0.519193	0.679624	-1.03512	0.0117789
ENSFCAG00000002061	D2	49465782	49470044	1	C10orf71	chromosome 10 open reading frame 71 [Source:HGNC Symbol;Acc:HGNC:26973]	2916	5	12	4	0	0	0	0	0	0	0	0	0	0	-5.26432	NA	NA	NA
ENSFCAG00000002062	D2	49498608	49532573	-1	DRGX	dorsal root ganglia homeobox [Source:HGNC Symbol;Acc:HGNC:21536]	0	0	0	0	0	0	0	0	0	0	0	0	0	0	NA	NA	NA	NA
ENSFCAG00000002065	D2	49702952	49747410	1	CHAT	choline O-acetyltransferase [Source:HGNC Symbol;Acc:HGNC:1912]	0	4	0	0	0	0	0	0	0	0	0	0	0	0	1.29994	NA	NA	NA
ENSFCAG00000002066	C1	17261961	17316703	-1	STPG1	sperm tail PG-rich repeat containing 1 [Source:HGNC Symbol;Acc:HGNC:28070]	0	4	4	1	10	4	8	1	0	0	0	8	0	2	0.345504	NA	1.32332	0.415978
ENSFCAG00000002067	C1	17322664	17367003	1	NIPAL3	NIPA like domain containing 3 [Source:HGNC Symbol;Acc:HGNC:25233]	338	83	530	97	91	115	76	60	116	139	216	360	191	48	-0.376515	0.850502	-1.02081	0.0967063
ENSFCAG00000002068	B2	120868696	120880214	1	ARG1	arginase 1 [Source:HGNC Symbol;Acc:HGNC:663]	14	14	43	18	1	10	1	4	5	5	2	1	133	150	-3.26966	0.0384034	-0.000725856	0.999615
ENSFCAG00000002071	E2	8409399	8417728	1	TULP2	tubby like protein 2 [Source:HGNC Symbol;Acc:HGNC:12424]	46	2	17	30	13	95	18	16	2	11	0	4	0	10	-0.717726	0.832667	2.19613	0.0472865
ENSFCAG00000002072	C1	214804158	214887729	1	DGKD	diacylglycerol kinase delta [Source:HGNC Symbol;Acc:HGNC:2851]	924	382	1272	861	194	806	483	637	237	107	308	271	110	29	1.03227	0.530032	1.15351	0.00792412
ENSFCAG00000002075	C1	168836186	168841890	1			3162	1435	925	665	138	186	700	524	762	448	565	821	734	300	-0.571189	0.739542	-0.763636	0.228477
ENSFCAG00000002076	E1	47243363	47550346	1	TANC2	tetratricopeptide repeat, ankyrin repeat and coiled-coil containing 2 [Source:HGNC Symbol;Acc:HGNC:30212]	403	2849	7695	3454	87	125	395	374	30	24	75	112	361	40	3.40899	0.000297436	1.98877	0.00115483
ENSFCAG00000002077	E1	47558094	47572363	-1	CYB561	cytochrome b561 [Source:HGNC Symbol;Acc:HGNC:2571]	29	79	18	43	3	7	2	4	86	48	188	325	554	537	-3.79968	0.0226435	-4.74229	2.35584e-13
ENSFCAG00000002078	E1	47593156	47612897	1	ACE	angiotensin I converting enzyme [Source:HGNC Symbol;Acc:HGNC:2707]	218	58	28	0	0	0	0	0	0	2	0	8	262	94	-2.90929	0.134053	-1.06023	NA
ENSFCAG00000002080	A2	55963517	55983623	1	COPG1	coatomer protein complex subunit gamma 1 [Source:HGNC Symbol;Acc:HGNC:2236]	3406	1340	1332	1469	1655	5738	3135	3063	3263	1865	5140	6333	619	283	-0.230703	0.900273	-0.231431	0.692823
ENSFCAG00000002081	B4	86213687	86221138	1	GLI1	GLI family zinc finger 1 [Source:HGNC Symbol;Acc:HGNC:4317]	2	44	67	10	6	20	262	34	4	0	0	2	342	139	-2.83205	0.163306	4.38045	NA
ENSFCAG00000002082	B4	86221295	86233375	-1	ARHGAP9	Rho GTPase activating protein 9 [Source:HGNC Symbol;Acc:HGNC:14130]	12	20	108	59	0	8	8	6	8	0	0	0	0	0	3.36115	0.0916335	0.641863	0.745697
ENSFCAG00000002083	B4	86232515	86246630	1	MARS	methionyl-tRNA synthetase [Source:HGNC Symbol;Acc:HGNC:6898]	1463	1527	1832	2121	732	2354	2682	2431	1674	1174	1766	1944	807	350	0.454675	0.695395	0.251809	0.609407
ENSFCAG00000002084	B4	86246865	86247485	-1	DDIT3	DNA damage inducible transcript 3 [Source:HGNC Symbol;Acc:HGNC:2726]	1024	316	913	1229	71	512	712	514	904	121	445	787	56	21	1.04308	0.597558	-0.368568	0.692675
ENSFCAG00000002086	B4	86260229	86274175	-1	DCTN2	dynactin subunit 2 [Source:HGNC Symbol;Acc:HGNC:2712]	4481	1139	2690	2665	869	2367	2618	3241	2497	1748	3859	4910	1195	508	-0.353146	0.8018	-0.488392	0.300677
ENSFCAG00000002087	B4	86277681	86305444	1	KIF5A	kinesin family member 5A [Source:HGNC Symbol;Acc:HGNC:6323]	0	2	6	0	0	2	0	0	0	0	0	0	10	0	-0.79613	NA	0.421274	NA
ENSFCAG00000002088	B4	86325570	86327856	1	DTX3	deltex E3 ubiquitin ligase 3 [Source:HGNC Symbol;Acc:HGNC:24457]	28	100	219	118	2	2	4	4	0	0	22	10	60	2	1.48799	0.387628	-0.767695	0.661727
ENSFCAG00000002089	B4	86328873	86335881	1	ARHGEF25	Rho guanine nucleotide exchange factor 25 [Source:HGNC Symbol;Acc:HGNC:30275]	90	127	148	119	43	89	30	52	51	42	187	372	112	12	0.310357	0.881832	-1.25048	0.107598
ENSFCAG00000002090	B4	86344973	86350538	-1	B4GALNT1	beta-1,4-N-acetyl-galactosaminyltransferase 1 [Source:HGNC Symbol;Acc:HGNC:4117]	0	0	4	6	0	0	3	4	2	0	0	0	0	0	1.6026	NA	0.510983	NA
ENSFCAG00000002091	A2	17226880	17248381	1	FBXW12	F-box and WD repeat domain containing 12 [Source:HGNC Symbol;Acc:HGNC:20729]	50	60	8	38	9	48	18	38	20	18	52	90	12	2	0.73061	0.779863	-0.575784	0.527515
ENSFCAG00000002093	A2	17259588	17279603	-1	PLXNB1	plexin B1 [Source:HGNC Symbol;Acc:HGNC:9103]	62	50	91	120	10	56	56	33	22	12	138	176	656	237	-2.89416	0.041851	-0.958335	0.306815
ENSFCAG00000002094	A2	17299659	17313794	1			703	130	464	352	100	301	447	370	176	114	238	138	174	52	-0.347069	0.840584	0.775193	0.138639
ENSFCAG00000002096	A2	17351117	17382177	-1	PFKFB4	6-phosphofructo-2-kinase/fructose-2,6-biphosphatase 4 [Source:HGNC Symbol;Acc:HGNC:8875]	100	46	740	1075	130	249	664	222	120	22	142	100	142	90	1.15644	0.540513	1.66488	0.00833885
ENSFCAG00000002097	A3	57028259	57071112	-1	NCK2	NCK adaptor protein 2 [Source:HGNC Symbol;Acc:HGNC:7665]	519	417	1518	507	813	1314	855	1566	727	884	743	1073	397	212	0.186347	0.918516	0.406428	0.477179
ENSFCAG00000002099	A2	17388735	17419621	-1	COL7A1	collagen type VII alpha 1 chain [Source:HGNC Symbol;Acc:HGNC:2214]	11	838	1158	2682	755	1682	6914	3799	2330	529	1779	808	467	428	0.783736	0.7706	1.103	0.138161
ENSFCAG00000002100	A2	17423290	17432438	-1	UQCRC1	ubiquinol-cytochrome c reductase core protein I [Source:HGNC Symbol;Acc:HGNC:12585]	15624	1754	2429	7285	1819	6731	8862	5138	7234	3602	6975	7510	2412	1348	-1.00758	0.498462	-0.223004	0.711531
ENSFCAG00000002102	A2	17455084	17480800	-1	CELSR3	cadherin EGF LAG seven-pass G-type receptor 3 [Source:HGNC Symbol;Acc:HGNC:3230]	1	4	47	60	54	84	127	104	74	50	50	60	0	4	2.32595	0.355084	0.607619	0.313648
ENSFCAG00000002105	A1	25377365	25532820	-1	GTF2F2	general transcription factor IIF subunit 2 [Source:HGNC Symbol;Acc:HGNC:4653]	1583	198	401	412	945	990	282	312	575	567	527	322	198	58	-0.943369	0.55623	0.485792	0.604006
ENSFCAG00000002106	A1	25465040	25465819	1	KCTD4	potassium channel tetramerization domain containing 4 [Source:HGNC Symbol;Acc:HGNC:23227]	66	49	21	25	14	10	0	0	2	3	7	14	508	160	-3.58397	0.0107527	0.33563	0.864989
ENSFCAG00000002107	A1	25331836	25335330	1	TPT1	tumor protein, translationally-controlled 1 [Source:HGNC Symbol;Acc:HGNC:12022]	515239	8777	21294	16328	8561	43208	22361	22466	30647	18867	68949	72097	20261	6084	-3.24749	NA	-0.924294	0.0744439
ENSFCAG00000002109	D2	32499184	32512540	1			1016	2045	788	1822	3055	4250	3064	3305	2543	2023	2006	2052	500	373	0.689738	0.667052	0.694719	0.181941
ENSFCAG00000002111	E1	38783538	38785087	1			0	2	7	0	4	8	4	6	4	0	8	0	0	0	1.58577	NA	0.717439	0.679973
ENSFCAG00000002112	E2	11119930	11126430	1	GRWD1	glutamate rich WD repeat containing 1 [Source:HGNC Symbol;Acc:HGNC:21270]	78	22	123	213	270	932	474	293	548	90	272	290	100	56	-0.496489	0.812351	0.675373	0.352557
ENSFCAG00000002113	E1	38734707	38736239	1	HOXB5	homeobox B5 [Source:HGNC Symbol;Acc:HGNC:5116]	0	0	0	0	0	0	0	0	0	0	0	0	0	22	-3.83955	NA	NA	NA
ENSFCAG00000002114	E1	38730319	38732053	1	HOXB6	homeobox B6 [Source:HGNC Symbol;Acc:HGNC:5117]	0	2	13	4	7	38	40	53	0	0	0	0	0	0	2.5574	NA	5.49717	3.16603e-07
ENSFCAG00000002117	E2	11137993	11145353	1	CYTH2	cytohesin 2 [Source:HGNC Symbol;Acc:HGNC:9502]	291	114	232	478	107	1082	833	543	387	289	887	1378	560	243	-1.43221	0.289857	-0.212387	0.813385
ENSFCAG00000002118	E1	38717869	38720582	1	HOXB7	homeobox B7 [Source:HGNC Symbol;Acc:HGNC:5118]	19	0	22	5	12	30	48	65	0	0	0	0	0	0	0.258062	0.964968	5.72804	4.90297e-08
ENSFCAG00000002120	E1	38625870	38627711	1	HOXB13	homeobox B13 [Source:HGNC Symbol;Acc:HGNC:5112]	0	2	6	0	0	0	0	0	0	0	0	0	0	0	1.51272	NA	NA	NA
ENSFCAG00000002122	X	7720243	7791414	-1	ARHGAP6	Rho GTPase activating protein 6 [Source:HGNC Symbol;Acc:HGNC:676]	831	423	2483	344	148	290	2748	1834	120	53	188	139	126	129	0.954814	0.575329	3.00025	1.98758e-05
ENSFCAG00000002126	F1	31420136	31440405	-1	TRAF5	TNF receptor associated factor 5 [Source:HGNC Symbol;Acc:HGNC:12035]	128	193	250	76	115	104	59	49	216	42	424	144	56	3	1.20995	0.50449	-0.895313	0.300408
ENSFCAG00000002129	F1	31102763	31173048	1	LPGAT1	lysophosphatidylglycerol acyltransferase 1 [Source:HGNC Symbol;Acc:HGNC:28985]	378	862	2882	1323	401	720	1218	1616	603	1175	898	1470	44	65	2.7526	0.00637322	-0.144046	0.861108
ENSFCAG00000002130	C2	144171844	144860285	1	RBMS3	RNA binding motif single stranded interacting protein 3 [Source:HGNC Symbol;Acc:HGNC:13427]	735	286	455	876	168	330	126	159	52	87	140	229	177	72	0.342395	0.839589	0.745136	0.276061
ENSFCAG00000002133	E1	42495708	42509290	-1	JUP	junction plakoglobin [Source:HGNC Symbol;Acc:HGNC:6207]	51	23	194	340	10	20	210	88	52	24	156	100	3642	1431	-4.15306	0.0140442	-0.012547	0.993807
ENSFCAG00000002134	X	20018240	20085226	1	PDK3	pyruvate dehydrogenase kinase 3 [Source:HGNC Symbol;Acc:HGNC:8811]	967	580	1115	1176	565	2431	602	510	110	90	106	133	959	577	-0.759966	0.535891	3.02346	6.31889e-09
ENSFCAG00000002135	E1	42530863	42536376	-1			99	608	582	404	488	1902	1802	1626	1749	708	1638	1750	75	132	1.1811	0.456419	-0.047085	0.947449
ENSFCAG00000002136	X	20104464	20200081	-1	PCYT1B	phosphate cytidylyltransferase 1, choline, beta [Source:HGNC Symbol;Acc:HGNC:8755]	6	12	26	40	36	92	75	78	48	20	38	50	0	39	-0.893942	0.790563	0.831343	0.141902
ENSFCAG00000002137	E1	42539014	42544793	1	FKBP10	FK506 binding protein 10 [Source:HGNC Symbol;Acc:HGNC:18169]	22	588	350	437	311	642	914	988	1051	629	1130	1501	54	42	2.34451	0.0855506	-0.57278	0.197161
ENSFCAG00000002138	X	20249684	20553632	1	POLA1	DNA polymerase alpha 1, catalytic subunit [Source:HGNC Symbol;Acc:HGNC:9173]	1799	1766	2768	2932	2149	4881	1709	1849	983	781	505	501	854	202	0.920024	0.37166	1.78708	0.00215619
ENSFCAG00000002139	E1	42554284	42560530	1	KLHL10	kelch like family member 10 [Source:HGNC Symbol;Acc:HGNC:18829]	98	43	22	102	2	1	31	6	0	0	2	21	17	0	0.509134	0.871483	0.668463	0.715798
ENSFCAG00000002140	E1	42572147	42621577	-1	ACLY	ATP citrate lyase [Source:HGNC Symbol;Acc:HGNC:115]	2062	1602	4303	3233	2095	5576	16270	11829	10439	6618	20028	25844	3272	3294	-1.18832	0.409439	-0.767581	0.244066
ENSFCAG00000002141	E1	42627537	42652172	1	TTC25	tetratricopeptide repeat domain 25 [Source:HGNC Symbol;Acc:HGNC:25280]	35	18	16	15	10	0	27	25	2	14	0	10	16	4	-0.504143	0.821042	0.814923	0.613513
ENSFCAG00000002142	E1	42659522	42683003	-1	DNAJC7	DnaJ heat shock protein family (Hsp40) member C7 [Source:HGNC Symbol;Acc:HGNC:12392]	2636	734	1103	732	300	538	680	1125	387	597	396	488	302	234	-0.489086	0.773272	0.365464	0.597459
ENSFCAG00000002143	E1	42694824	42722217	-1	ZNF385C	zinc finger protein 385C [Source:HGNC Symbol;Acc:HGNC:33722]	2	0	0	0	0	0	2	0	0	0	0	0	0	0	-1.1993	NA	0.421274	NA
ENSFCAG00000002145	E1	42746774	42754732	-1	DHX58	DExH-box helicase 58 [Source:HGNC Symbol;Acc:HGNC:29517]	24	72	773	582	10	21	36	8	12	6	12	18	10	48	2.30353	0.168991	0.616377	0.557037
ENSFCAG00000002146	E1	42755606	42762605	-1	KAT2A	lysine acetyltransferase 2A [Source:HGNC Symbol;Acc:HGNC:4201]	265	148	590	223	144	467	586	479	229	133	212	188	22	6	1.49693	0.374162	1.02816	0.020554
ENSFCAG00000002148	E1	42765958	42769989	-1	RAB5C	RAB5C, member RAS oncogene family [Source:HGNC Symbol;Acc:HGNC:9785]	469	145	539	370	103	604	471	709	322	203	580	667	178	40	0.136164	0.943494	0.0622953	0.944165
ENSFCAG00000002149	E1	42791642	42807325	-1	KCNH4	potassium voltage-gated channel subfamily H member 4 [Source:HGNC Symbol;Acc:HGNC:6253]	4	8	12	0	0	0	0	0	0	0	0	1	0	0	1.58627	NA	-0.19121	NA
ENSFCAG00000002151	E1	42813584	42816938	-1	GHDC	GH3 domain containing [Source:HGNC Symbol;Acc:HGNC:24438]	28	28	193	90	18	65	132	125	63	53	134	142	10	36	0.584654	0.80561	-0.217112	0.808156
ENSFCAG00000002153	E1	42898091	42915618	1	STAT5A	signal transducer and activator of transcription 5A [Source:HGNC Symbol;Acc:HGNC:11366]	596	136	631	334	58	200	392	328	325	146	272	216	169	77	-0.156165	0.933346	-0.074518	0.935779
ENSFCAG00000002154	E1	42919940	42987412	-1	STAT3	signal transducer and activator of transcription 3 [Source:HGNC Symbol;Acc:HGNC:11364]	1333	970	2972	1300	145	323	476	575	445	224	652	750	503	228	0.734177	0.511594	-0.396345	0.495476
ENSFCAG00000002155	A3	141948819	141954763	1	TMEM18	transmembrane protein 18 [Source:HGNC Symbol;Acc:HGNC:25257]	179	217	421	665	111	258	267	120	369	250	374	230	255	175	-0.0409295	0.987248	-0.710193	0.199092
ENSFCAG00000002156	F1	4979875	4988975	1	HNRNPU	heterogeneous nuclear ribonucleoprotein U [Source:HGNC Symbol;Acc:HGNC:5048]	9082	8903	12096	13442	8630	13986	16917	16959	9948	9666	9345	10589	3311	1753	0.746245	0.430071	0.475909	0.302506
ENSFCAG00000002157	A2	2660790	2667419	1	FZR1	fizzy/cell division cycle 20 related 1 [Source:HGNC Symbol;Acc:HGNC:24824]	74	174	240	380	365	2039	898	636	600	154	751	1077	540	158	-1.00765	0.588797	0.613656	0.382239
ENSFCAG00000002158	A1	138110778	138214861	1	FCHO2	FCH domain only 2 [Source:HGNC Symbol;Acc:HGNC:25180]	2311	1170	1999	1891	358	761	714	875	438	656	1269	1135	755	240	0.222009	0.883869	-0.324134	0.558182
ENSFCAG00000002160	D2	89481835	89498167	-1	TUBGCP2	tubulin gamma complex associated protein 2 [Source:HGNC Symbol;Acc:HGNC:18599]	1183	306	1040	706	625	1801	1722	1027	1137	509	1152	1286	408	230	-0.461003	0.71464	0.345135	0.48507
ENSFCAG00000002161	A1	138246699	138253168	1	TMEM171	transmembrane protein 171 [Source:HGNC Symbol;Acc:HGNC:27031]	10	0	0	8	0	0	0	0	0	0	0	0	0	0	-0.157009	NA	NA	NA
ENSFCAG00000002162	JH408902.1	178429	182052	-1			0	0	0	0	2	2	0	0	0	0	0	0	0	0	NA	NA	0.799171	NA
ENSFCAG00000002163	A1	138285603	138286524	1	TMEM174	transmembrane protein 174 [Source:HGNC Symbol;Acc:HGNC:28187]	0	0	0	0	0	0	0	0	0	0	0	0	0	0	NA	NA	NA	NA
ENSFCAG00000002164	F2	43652220	43774280	1	MATN2	matrilin 2 [Source:HGNC Symbol;Acc:HGNC:6908]	480	39	620	379	14	12	11	16	10	12	18	7	838	309	-1.72185	0.247756	0.242464	0.851273
ENSFCAG00000002165	F2	43779675	43783419	-1			8683	1313	1404	3334	4459	4993	4154	8246	4697	6476	5537	5356	1754	630	-1.06847	0.42182	0.00193062	0.998131
ENSFCAG00000002166	F2	43812229	43816590	1	ERICH5	glutamate rich 5 [Source:HGNC Symbol;Acc:HGNC:26823]	0	0	0	16	9	8	2	0	0	2	1	0	0	0	1.98961	NA	1.60478	0.313495
ENSFCAG00000002167	F2	43826359	43839891	-1	RIDA	reactive intermediate imine deaminase A homolog [Source:HGNC Symbol;Acc:HGNC:16897]	318	47	117	101	91	247	117	162	78	53	103	74	58	131	-1.73352	0.153287	0.980213	0.0466928
ENSFCAG00000002168	F2	43840824	43873296	1	POP1	POP1 homolog, ribonuclease P/MRP subunit [Source:HGNC Symbol;Acc:HGNC:30129]	147	327	92	319	868	1443	1098	672	934	422	922	429	52	161	0.00483817	0.998963	0.641215	0.29943
ENSFCAG00000002170	C1	156874891	156875871	1	B3GALT1	beta-1,3-galactosyltransferase 1 [Source:HGNC Symbol;Acc:HGNC:916]	57	2	8	2	123	254	39	20	2	0	22	0	44	20	-3.94734	0.00129731	2.90784	0.0305854
ENSFCAG00000002177	C2	12688696	12761476	1	URB1	URB1 ribosome biogenesis 1 homolog (S. cerevisiae) [Source:HGNC Symbol;Acc:HGNC:17344]	762	456	716	514	465	1703	1312	1467	828	429	993	898	367	307	-0.545922	0.667052	0.610462	0.14664
ENSFCAG00000002179	B2	139650546	139656996	1	VIP	vasoactive intestinal peptide [Source:HGNC Symbol;Acc:HGNC:12693]	33	10	3	0	0	2	0	4	0	0	0	0	0	0	-0.520824	0.918865	0.90648	NA
ENSFCAG00000002180	A2	5564347	5565780	1	CD320	CD320 molecule [Source:HGNC Symbol;Acc:HGNC:16692]	34	18	29	51	104	617	235	213	134	34	120	111	45	20	-0.921145	0.576012	1.43844	0.0139217
ENSFCAG00000002181	A3	104793411	104798940	-1	NT5DC4	5'-nucleotidase domain containing 4 [Source:HGNC Symbol;Acc:HGNC:27678]	3	24	77	8	6	10	27	17	2	4	5	16	0	0	4.11383	0.052964	1.05057	0.351906
ENSFCAG00000002182	X	59250509	59286633	1	OGT	O-linked N-acetylglucosamine (GlcNAc) transferase [Source:HGNC Symbol;Acc:HGNC:8127]	26030	19754	19119	9421	5864	6029	8372	4651	6876	3157	8225	4994	3844	1843	0.513965	0.779364	0.245635	0.725119
ENSFCAG00000002183	E3	4915585	4957023	-1	USP42	ubiquitin specific peptidase 42 [Source:HGNC Symbol;Acc:HGNC:20068]	192	223	299	181	59	141	148	237	52	54	80	159	148	36	0.333174	0.836044	0.760953	0.205076
ENSFCAG00000002184	X	59308291	59310143	1			5	2	8	4	0	4	0	6	4	0	10	2	16	0	-1.16417	0.724593	-0.415991	0.840453
ENSFCAG00000002186	X	59313717	59314823	-1	CXCR3	C-X-C motif chemokine receptor 3 [Source:HGNC Symbol;Acc:HGNC:4540]	0	0	12	12	0	0	0	0	0	0	0	0	0	0	2.33557	NA	NA	NA
ENSFCAG00000002187	C1	160666122	160683827	1	METAP1D	methionyl aminopeptidase type 1D, mitochondrial [Source:HGNC Symbol;Acc:HGNC:32583]	694	220	393	59	62	83	155	171	128	82	107	85	96	14	-0.247048	0.929823	0.185722	0.812824
ENSFCAG00000002188	C1	160688961	160691610	1	DLX1	distal-less homeobox 1 [Source:HGNC Symbol;Acc:HGNC:2914]	0	0	0	4	6	3	24	16	4	2	0	0	0	0	0.972398	NA	2.07998	0.114504
ENSFCAG00000002189	B4	77590976	77591980	-1	OR10AD1	olfactory receptor family 10 subfamily AD member 1 [Source:HGNC Symbol;Acc:HGNC:14819]	9	6	0	9	2	0	0	0	0	0	0	0	0	0	0.681023	NA	0.421274	NA
ENSFCAG00000002192	D1	63080816	63081763	-1	OR51F1	olfactory receptor family 51 subfamily F member 1 (gene/pseudogene) [Source:HGNC Symbol;Acc:HGNC:15196]	0	0	0	0	0	0	0	0	0	0	0	0	0	0	NA	NA	NA	NA
ENSFCAG00000002193	A1	127117365	127454788	1	RAB3C	RAB3C, member RAS oncogene family [Source:HGNC Symbol;Acc:HGNC:30269]	4	6	2	0	0	0	1	0	0	0	0	0	11	2	-1.31916	0.697455	0.217113	NA
ENSFCAG00000002195	A3	36218600	36254805	-1	JAG1	jagged 1 [Source:HGNC Symbol;Acc:HGNC:6188]	1369	4626	4431	8897	31308	25095	16415	14367	20393	10495	15634	16850	7455	4119	-0.698918	0.735805	0.694627	0.322354
ENSFCAG00000002198	E1	44112778	44303936	1	G6PC3	glucose-6-phosphatase catalytic subunit 3 [Source:HGNC Symbol;Acc:HGNC:24861]	68	40	78	24	54	167	353	211	488	180	666	782	139	54	-1.78245	0.192451	-1.3605	0.0133403
ENSFCAG00000002199	E1	44118278	44164482	-1	HDAC5	histone deacetylase 5 [Source:HGNC Symbol;Acc:HGNC:14068]	342	188	901	294	147	349	315	243	451	144	567	843	398	90	-0.120406	0.955069	-0.785567	0.144962
ENSFCAG00000002202	C1	21135201	21166636	-1	MECR	mitochondrial trans-2-enoyl-CoA reductase [Source:HGNC Symbol;Acc:HGNC:19691]	881	50	252	122	40	106	94	116	139	54	155	191	52	2	-1.05651	0.673836	-0.538686	0.334802
ENSFCAG00000002203	C1	21187535	21248111	1	PTPRU	protein tyrosine phosphatase, receptor type U [Source:HGNC Symbol;Acc:HGNC:9683]	34	289	22	90	0	0	28	10	12	12	18	26	141	24	0.432466	0.884242	-0.745762	0.625527
ENSFCAG00000002205	C1	220012066	220035584	-1	NDUFA10	NADH:ubiquinone oxidoreductase subunit A10 [Source:HGNC Symbol;Acc:HGNC:7684]	3931	144	308	169	164	389	535	864	615	463	715	718	381	116	-2.74905	0.0262902	-0.407849	0.49368
ENSFCAG00000002206	A2	25922771	25929273	-1	PDHB	pyruvate dehydrogenase (lipoamide) beta [Source:HGNC Symbol;Acc:HGNC:8808]	9617	1942	1137	1581	808	1234	3163	2311	2019	1579	1754	1680	651	268	-0.948992	0.627934	0.0152578	0.987647
ENSFCAG00000002207	X	122314234	122318979	1	GPR50	G protein-coupled receptor 50 [Source:HGNC Symbol;Acc:HGNC:4506]	0	0	0	0	0	0	0	0	0	0	0	0	0	0	NA	NA	NA	NA
ENSFCAG00000002208	B3	113884574	113915430	1	LINC00238	long intergenic non-protein coding RNA 238 [Source:HGNC Symbol;Acc:HGNC:20100]	8	6	11	36	5	4	7	3	2	3	0	0	0	0	2.19173	0.438294	1.18834	0.456991
ENSFCAG00000002210	A2	25970470	25997742	-1	ACOX2	acyl-CoA oxidase 2 [Source:HGNC Symbol;Acc:HGNC:120]	28	15	5	12	0	0	2	3	7	6	2	6	38	45	-2.65816	0.0874395	-1.52759	0.310274
ENSFCAG00000002211	E3	41318815	41324172	1	NTHL1	nth like DNA glycosylase 1 [Source:HGNC Symbol;Acc:HGNC:8028]	115	34	118	165	80	174	139	108	122	52	158	96	9	34	0.241745	0.924736	0.275069	0.679035
ENSFCAG00000002212	E3	41252250	41280084	1	PKD1	polycystin 1, transient receptor potential channel interacting [Source:HGNC Symbol;Acc:HGNC:9008]	537	636	1506	1249	457	1439	1632	1203	1547	534	2257	2800	974	542	-0.39739	0.821192	-0.519308	0.361206
ENSFCAG00000002214	D1	74298495	74668738	-1	SOX6	SRY-box 6 [Source:HGNC Symbol;Acc:HGNC:16421]	4346	33	36	29	0	9	8	2	0	6	0	6	16	15	-4.59055	NA	0.188218	0.934523
ENSFCAG00000002216	E1	48927564	49060129	-1	PITPNC1	phosphatidylinositol transfer protein, cytoplasmic 1 [Source:HGNC Symbol;Acc:HGNC:21045]	336	533	664	363	121	428	661	440	343	205	493	423	654	163	-0.350632	0.851579	0.123822	0.86152
ENSFCAG00000002219	F1	4048398	4103764	1			99	93	69	210	23	107	61	111	75	92	99	73	4	24	0.982612	0.635005	-0.302108	0.703381
ENSFCAG00000002222	C1	34899632	34903903	-1	MUTYH	mutY DNA glycosylase [Source:HGNC Symbol;Acc:HGNC:7527]	118	263	482	379	117	514	413	133	127	24	92	89	96	34	1.41834	0.116827	1.70218	0.00580782
ENSFCAG00000002224	C2	124193092	124200429	1	A4GNT	alpha-1,4-N-acetylglucosaminyltransferase [Source:HGNC Symbol;Acc:HGNC:17968]	12	26	1	11	0	15	2	2	0	0	0	8	0	0	1.65355	0.638836	0.65965	0.738363
ENSFCAG00000002225	C2	13290964	13299343	-1	SOD1	superoxide dismutase 1, soluble [Source:HGNC Symbol;Acc:HGNC:11179]	4065	126	565	495	227	483	564	952	363	327	527	588	336	119	-1.96496	0.177395	0.281022	0.639295
ENSFCAG00000002226	X	46339097	46343350	1	TSR2	TSR2, ribosome maturation factor [Source:HGNC Symbol;Acc:HGNC:25455]	276	40	90	90	24	123	49	54	23	31	50	116	24	4	-0.464632	0.851485	0.19506	0.846069
ENSFCAG00000002227	B2	16510296	16549231	-1	HIVEP1	human immunodeficiency virus type I enhancer binding protein 1 [Source:HGNC Symbol;Acc:HGNC:4920]	755	189	1101	404	97	160	116	64	44	24	273	83	296	164	-0.260643	0.883869	0.278289	0.794056
ENSFCAG00000002228	C2	13250602	13288109	1	SCAF4	SR-related CTD associated factor 4 [Source:HGNC Symbol;Acc:HGNC:19304]	693	1008	1574	1248	127	305	253	269	151	244	133	375	210	150	1.2845	0.137124	0.0313177	0.973296
ENSFCAG00000002229	C2	124147790	124159080	1	DBR1	debranching RNA lariats 1 [Source:HGNC Symbol;Acc:HGNC:15594]	950	722	569	925	1273	2245	887	984	1413	1368	1339	1687	576	111	0.0357907	0.987639	-0.0326182	0.972666
ENSFCAG00000002230	X	46344839	46386027	-1	FGD1	FYVE, RhoGEF and PH domain containing 1 [Source:HGNC Symbol;Acc:HGNC:3663]	92	128	190	115	32	205	86	57	87	48	96	102	68	107	-0.449264	0.821042	0.112453	0.903718
ENSFCAG00000002232	C1	213494901	213546610	-1	PDE6D	phosphodiesterase 6D [Source:HGNC Symbol;Acc:HGNC:8788]	48	47	145	56	40	112	76	53	70	30	34	80	78	26	-0.258415	0.903166	0.383628	0.614167
ENSFCAG00000002234	B1	134724920	134900785	1	MAPK10	mitogen-activated protein kinase 10 [Source:HGNC Symbol;Acc:HGNC:6872]	8	4	0	0	0	0	2	2	0	2	0	0	2	0	-0.539611	NA	0.122139	NA
ENSFCAG00000002235	D1	69800467	69976821	-1			34	39	56	296	46	120	192	92	117	30	152	214	382	74	-1.33268	0.528089	-0.105276	0.913632
ENSFCAG00000002236	A1	88521633	88522592	1	OR2C3	olfactory receptor family 2 subfamily C member 3 [Source:HGNC Symbol;Acc:HGNC:15005]	0	0	0	0	0	0	0	0	0	0	0	0	0	0	NA	NA	NA	NA
ENSFCAG00000002239	B3	146162610	146170369	1			29	156	548	179	0	2	3	4	311	106	433	98	4	6	3.73092	0.000383287	-6.06679	2.37528e-18
ENSFCAG00000002240	X	88587242	88590897	1	NXT2	nuclear transport factor 2 like export factor 2 [Source:HGNC Symbol;Acc:HGNC:18151]	376	187	286	272	233	437	109	163	110	113	95	101	105	50	0.074413	0.969391	1.14834	0.0908193
ENSFCAG00000002243	D1	103392036	103392989	-1	OR5AP2	olfactory receptor family 5 subfamily AP member 2 [Source:HGNC Symbol;Acc:HGNC:15258]	0	0	0	0	0	0	0	0	0	0	0	0	0	0	NA	NA	NA	NA
ENSFCAG00000002245	X	41658440	41662057	1			2470	11860	6203	13202	30711	28126	22616	17821	24562	31841	21500	27385	9361	6591	-0.357722	0.882632	0.0363183	0.972666
ENSFCAG00000002248	B3	22357011	22372738	1			21	36	33	8	0	18	0	0	4	2	8	2	41	0	-0.103655	0.980288	-0.0405881	0.988371
ENSFCAG00000002250	E1	30927843	30929973	1	SRSF1	serine and arginine rich splicing factor 1 [Source:HGNC Symbol;Acc:HGNC:10780]	3686	5107	3413	5986	5375	9062	7771	4816	5415	4146	5136	4497	2002	1069	0.504184	0.719914	0.512139	0.326899
ENSFCAG00000002251	D1	66753662	66759281	-1			9	24	0	0	0	0	0	0	0	0	0	0	0	0	1.23293	0.79291	NA	NA
ENSFCAG00000002252	B4	14220045	14405383	-1	ITGA8	integrin subunit alpha 8 [Source:HGNC Symbol;Acc:HGNC:6144]	100	1647	144	1187	6	8	420	325	586	335	528	742	69	69	2.73378	0.06543	-1.43781	0.169868
ENSFCAG00000002253	B2	99462722	99534981	-1	SEC63	SEC63 homolog, protein translocation regulator [Source:HGNC Symbol;Acc:HGNC:21082]	1345	1945	3798	2162	309	494	821	870	659	788	671	1013	524	154	1.49827	0.0939692	-0.36764	0.523989
ENSFCAG00000002255	B2	99734263	99752109	1	NR2E1	nuclear receptor subfamily 2 group E member 1 [Source:HGNC Symbol;Acc:HGNC:7973]	2	46	47	10	47	66	16	8	2	0	7	0	4	0	3.16771	0.105029	3.39716	0.0013475
ENSFCAG00000002257	F1	58466388	58489649	-1	HHIPL2	HHIP like 2 [Source:HGNC Symbol;Acc:HGNC:25842]	195	52	72	21	6	24	5	38	11	4	2	2	22	0	-0.405853	0.9052	1.46564	0.209118
ENSFCAG00000002258	F1	58501901	58531367	-1	TAF1A	TATA-box binding protein associated factor, RNA polymerase I subunit A [Source:HGNC Symbol;Acc:HGNC:11532]	177	483	453	1208	180	186	433	335	162	150	101	80	92	45	2.07497	0.0301992	1.05933	0.0974659
ENSFCAG00000002260	F1	58617937	58654116	-1	AIDA	axin interactor, dorsalization associated [Source:HGNC Symbol;Acc:HGNC:25761]	1450	648	1605	863	398	628	1069	1102	1169	1492	1027	1481	287	137	0.375078	0.810777	-0.756909	0.158192
ENSFCAG00000002261	C2	39761363	39778917	-1	POU1F1	POU class 1 homeobox 1 [Source:HGNC Symbol;Acc:HGNC:9210]	4	0	17	2	2	0	10	6	2	2	30	18	28	4	-1.83069	0.515869	-1.01396	0.490119
ENSFCAG00000002263	B1	70508235	70542618	-1	TMEM144	transmembrane protein 144 [Source:HGNC Symbol;Acc:HGNC:25633]	71	30	40	85	2	2	4	2	10	14	25	57	90	23	-0.99444	0.506914	-2.80451	0.00217115
ENSFCAG00000002264	D1	107564194	107590520	1	INCENP	inner centromere protein [Source:HGNC Symbol;Acc:HGNC:6058]	19	57	42	89	77	541	153	242	55	18	24	16	17	10	1.17614	0.441868	2.79365	8.77459e-06
ENSFCAG00000002265	B1	199232687	199247554	-1	CTBP1	C-terminal binding protein 1 [Source:HGNC Symbol;Acc:HGNC:2494]	1047	163	423	167	237	895	709	823	708	232	312	440	93	24	-0.642226	0.762975	0.545068	0.370525
ENSFCAG00000002267	E1	139463	239716	-1	ZZEF1	zinc finger ZZ-type and EF-hand domain containing 1 [Source:HGNC Symbol;Acc:HGNC:29027]	2023	756	1358	2549	758	3948	1727	1560	1332	827	1934	2831	1375	822	-0.703573	0.582453	0.200172	0.775326
ENSFCAG00000002268	E1	240621	250949	1	CYB5D2	cytochrome b5 domain containing 2 [Source:HGNC Symbol;Acc:HGNC:28471]	29	8	26	8	8	5	61	68	24	16	56	92	0	36	-1.76497	0.495325	-0.297601	0.818786
ENSFCAG00000002269	E1	258055	327877	-1	ANKFY1	ankyrin repeat and FYVE domain containing 1 [Source:HGNC Symbol;Acc:HGNC:20763]	1338	373	1309	1374	640	2065	1440	1266	1153	422	1924	1557	1368	490	-0.943028	0.425511	0.154792	0.819212
ENSFCAG00000002270	E1	346465	371464	-1	UBE2G1	ubiquitin conjugating enzyme E2 G1 [Source:HGNC Symbol;Acc:HGNC:12482]	6061	138	254	522	185	491	163	231	145	105	210	313	235	129	-2.61244	NA	0.548604	0.372888
ENSFCAG00000002271	E1	478732	512902	1	SPNS3	sphingolipid transporter 3 (putative) [Source:HGNC Symbol;Acc:HGNC:28433]	3	16	98	6	0	1	0	0	0	0	0	0	32	34	-0.751228	0.801423	0.217113	NA
ENSFCAG00000002272	E1	551516	563892	-1	MYBBP1A	MYB binding protein 1a [Source:HGNC Symbol;Acc:HGNC:7546]	309	186	295	767	2246	6809	2444	1624	1970	683	1683	1553	534	199	-0.70876	0.674053	1.15174	0.0490165
ENSFCAG00000002273	D3	14131893	14559013	-1	KSR2	kinase suppressor of ras 2 [Source:HGNC Symbol;Acc:HGNC:18610]	0	0	3	0	0	0	0	0	0	4	0	0	0	0	0.684914	NA	-0.898976	NA
ENSFCAG00000002274	D3	14591557	14602668	1	RFC5	replication factor C subunit 5 [Source:HGNC Symbol;Acc:HGNC:9973]	291	338	385	467	605	2198	1267	1278	416	205	221	288	180	44	0.692873	0.568388	2.09179	8.81722e-07
ENSFCAG00000002276	D3	14629661	14656580	-1	VSIG10	V-set and immunoglobulin domain containing 10 [Source:HGNC Symbol;Acc:HGNC:26078]	96	60	241	105	62	225	114	77	121	93	220	213	143	88	-0.830459	0.603593	-0.398346	0.530768
ENSFCAG00000002277	D3	14689161	14693244	1			7288	298	874	876	567	2405	1286	1365	1233	626	4062	3847	482	293	-1.99754	0.147332	-0.671594	0.308931
ENSFCAG00000002278	E1	35786697	36273533	1	CA10	carbonic anhydrase 10 [Source:HGNC Symbol;Acc:HGNC:1369]	7	0	6	0	0	0	1	0	0	0	0	2	0	0	-0.218338	NA	-0.177778	NA
ENSFCAG00000002279	D3	32611753	32612730	-1	MC5R	melanocortin 5 receptor [Source:HGNC Symbol;Acc:HGNC:6933]	0	0	0	0	0	0	0	0	0	0	0	0	0	0	NA	NA	NA	NA
ENSFCAG00000002280	C2	152232095	152348702	-1	GOLGA4	golgin A4 [Source:HGNC Symbol;Acc:HGNC:4427]	23545	2838	3229	5053	862	1407	1123	1468	1388	1350	1587	1497	1100	650	-1.05843	NA	-0.239782	0.658166
ENSFCAG00000002281	C2	151842388	152163959	-1	ITGA9	integrin subunit alpha 9 [Source:HGNC Symbol;Acc:HGNC:6145]	250	350	772	252	285	697	388	299	12	0	18	16	189	26	0.995923	0.477974	5.01497	2.97336e-19
ENSFCAG00000002282	C2	151690980	151723758	-1	CTDSPL	CTD small phosphatase like [Source:HGNC Symbol;Acc:HGNC:16890]	22	46	55	42	43	143	47	37	40	4	48	44	85	36	-1.00295	0.585293	1.01734	0.238348
ENSFCAG00000002283	D3	78302228	78406559	-1	ALPK2	alpha kinase 2 [Source:HGNC Symbol;Acc:HGNC:20565]	2659	47	35	461	76	240	11	3	42	10	54	62	13	0	-1.77606	NA	0.984064	0.415661
ENSFCAG00000002284	C2	1750098	1766480	1	ITGB2	integrin subunit beta 2 [Source:HGNC Symbol;Acc:HGNC:6155]	62	276	1887	939	0	2	26	4	4	0	32	10	256	4	2.16984	0.224176	-0.340423	0.860906
ENSFCAG00000002285	C2	151665056	151678236	-1			3	16	41	56	38	116	28	38	6	4	24	18	0	36	-0.332181	0.934763	2.03481	0.00831728
ENSFCAG00000002286	C2	151641640	151664359	1	PLCD1	phospholipase C delta 1 [Source:HGNC Symbol;Acc:HGNC:9060]	79	237	452	741	423	982	745	503	3587	1216	1841	1676	3486	1620	-2.93203	0.0827726	-1.60559	0.00116527
ENSFCAG00000002289	D1	68948708	68949633	1	ADM	adrenomedullin [Source:HGNC Symbol;Acc:HGNC:259]	44	14	43	1132	27	114	116	78	92	16	479	173	100	10	1.83806	NA	-0.984422	0.270538
ENSFCAG00000002292	B2	121674134	121715287	-1	STX7	syntaxin 7 [Source:HGNC Symbol;Acc:HGNC:11442]	1049	1333	1879	2045	349	308	606	524	562	533	713	975	417	206	1.09131	0.193875	-0.521333	0.332915
ENSFCAG00000002300	C2	17711870	17755421	1	ADAMTS5	ADAM metallopeptidase with thrombospondin type 1 motif 5 [Source:HGNC Symbol;Acc:HGNC:221]	414	93	538	14	8	28	4	0	56	26	74	158	246	88	-0.927827	0.67018	-2.44871	0.00843389
ENSFCAG00000002301	X	65852774	65860885	1	TBX22	T-box 22 [Source:HGNC Symbol;Acc:HGNC:11600]	0	11	0	2	0	0	0	0	0	0	0	0	0	0	2.14335	NA	NA	NA
ENSFCAG00000002303	C1	182030988	182280567	-1	DNAH7	dynein axonemal heavy chain 7 [Source:HGNC Symbol;Acc:HGNC:18661]	258	67	311	46	14	138	16	116	0	8	12	29	71	0	0.116924	0.976923	2.1479	0.0325159
ENSFCAG00000002304	A3	24418275	24429758	-1	DYNLRB1	dynein light chain roadblock-type 1 [Source:HGNC Symbol;Acc:HGNC:15468]	861	183	455	194	406	460	346	513	165	221	311	299	96	18	-0.27666	0.911653	0.891779	0.0885411
ENSFCAG00000002305	A3	24313334	24397487	1	PIGU	phosphatidylinositol glycan anchor biosynthesis class U [Source:HGNC Symbol;Acc:HGNC:15791]	572	214	233	162	160	589	231	144	204	96	139	124	232	73	-0.867356	0.469473	0.900735	0.158221
ENSFCAG00000002306	A3	24242753	24278115	1	NCOA6	nuclear receptor coactivator 6 [Source:HGNC Symbol;Acc:HGNC:15936]	859	289	703	345	32	81	39	47	41	37	24	16	181	71	-0.0539546	0.980288	0.592967	0.492232
ENSFCAG00000002307	A3	24137658	24160581	1	GGT7	gamma-glutamyltransferase 7 [Source:HGNC Symbol;Acc:HGNC:4259]	58	317	269	86	344	973	169	157	330	171	452	351	48	102	0.48453	0.842093	0.41109	0.648336
ENSFCAG00000002308	A3	20757954	20766567	-1	FAM83D	family with sequence similarity 83 member D [Source:HGNC Symbol;Acc:HGNC:16122]	0	151	81	158	243	950	414	806	173	129	10	60	30	18	1.6014	0.510459	2.21113	0.00467883
ENSFCAG00000002309	A3	24084251	24134880	-1	ACSS2	acyl-CoA synthetase short-chain family member 2 [Source:HGNC Symbol;Acc:HGNC:15814]	3493	458	1492	814	549	2854	1689	1554	1665	829	2977	3376	902	238	-1.06922	0.379954	-0.38636	0.524615
ENSFCAG00000002310	A3	24055930	24082618	1	GSS	glutathione synthetase [Source:HGNC Symbol;Acc:HGNC:4624]	675	246	311	231	179	514	474	521	364	273	829	933	363	171	-1.1936	0.195004	-0.435293	0.414326
ENSFCAG00000002311	A3	24010367	24035603	-1	MYH7B	myosin heavy chain 7B [Source:HGNC Symbol;Acc:HGNC:15906]	2343	1607	1130	1113	591	1987	1044	544	1453	852	2083	2280	556	331	-0.00949523	0.996571	-0.613449	0.275014
ENSFCAG00000002312	A3	23955465	24010913	1	TRPC4AP	transient receptor potential cation channel subfamily C member 4 associated protein [Source:HGNC Symbol;Acc:HGNC:16181]	2842	2058	2523	1841	1502	3748	2690	2079	2222	1839	3729	4339	732	411	0.313379	0.832052	-0.209795	0.686953
ENSFCAG00000002313	A3	23878484	23910084	1	EDEM2	ER degradation enhancing alpha-mannosidase like protein 2 [Source:HGNC Symbol;Acc:HGNC:15877]	597	524	1346	639	565	2183	882	812	1058	677	2164	1957	580	187	0.072483	0.97113	-0.338485	0.594091
ENSFCAG00000002314	A3	23856319	23859866	-1	PROCR	protein C receptor [Source:HGNC Symbol;Acc:HGNC:9452]	79	18	352	112	55	163	218	131	226	140	297	392	293	113	-1.26442	0.514899	-0.866282	0.0635164
ENSFCAG00000002315	E1	62417939	62443635	1			283	156	355	320	248	1695	457	438	283	129	322	558	67	77	0.268195	0.870252	1.06637	0.0968925
ENSFCAG00000002316	E1	62495142	62500422	-1			95	6	6	10	14	83	28	17	36	24	48	34	76	22	-3.61139	0.000457512	-0.0724172	0.952159
ENSFCAG00000002317	E1	62465347	62480906	-1	WDR45B	WD repeat domain 45B [Source:HGNC Symbol;Acc:HGNC:25072]	382	527	945	691	750	1952	506	1055	502	497	384	686	118	80	1.30875	0.129561	0.993392	0.0894803
ENSFCAG00000002318	D2	89501767	89504680	1			208	64	113	182	104	337	370	208	150	78	134	133	80	44	-0.49038	0.730135	0.962503	0.0378187
ENSFCAG00000002319	B1	114589656	114610240	1	ETNPPL	ethanolamine-phosphate phospho-lyase [Source:HGNC Symbol;Acc:HGNC:14404]	6451	22	8	54	5	19	0	0	0	0	2	0	0	0	-4.46037	NA	1.68489	0.296202
ENSFCAG00000002320	F1	27771400	27802839	1	TOR1AIP2	torsin 1A interacting protein 2 [Source:HGNC Symbol;Acc:HGNC:24055]	1097	548	1294	576	187	686	913	780	550	330	1166	1421	552	180	-0.166215	0.917252	-0.388237	0.548173
ENSFCAG00000002322	B2	33244256	33247909	-1	NCR3	natural cytotoxicity triggering receptor 3 [Source:HGNC Symbol;Acc:HGNC:19077]	8	0	6	18	0	0	0	0	0	0	0	0	40	0	-1.53266	0.654251	NA	NA
ENSFCAG00000002323	B4	44987407	44999078	-1	FOXJ2	forkhead box J2 [Source:HGNC Symbol;Acc:HGNC:24818]	143	46	176	112	17	88	63	103	28	32	45	113	16	0	0.90512	0.733386	0.285512	0.760083
ENSFCAG00000002325	B4	44940709	44952445	-1	NECAP1	NECAP endocytosis associated 1 [Source:HGNC Symbol;Acc:HGNC:24539]	252	364	656	776	520	1022	755	716	499	270	638	694	186	32	1.33211	0.208569	0.605327	0.149029
ENSFCAG00000002326	E2	19701617	19707565	-1	PDCD5	programmed cell death 5 [Source:HGNC Symbol;Acc:HGNC:8764]	1761	139	240	439	470	143	610	1501	821	1410	382	306	78	96	-1.27818	0.44986	-0.251652	0.839311
ENSFCAG00000002327	D4	67540760	67606465	1	SMC2	structural maintenance of chromosomes 2 [Source:HGNC Symbol;Acc:HGNC:14011]	1122	3109	2059	5811	9282	10057	6082	6280	2341	2638	1067	1212	1263	563	1.04162	0.431288	2.01828	0.0014388
ENSFCAG00000002328	E2	19647297	19698219	1	ANKRD27	ankyrin repeat domain 27 [Source:HGNC Symbol;Acc:HGNC:25310]	801	579	969	1641	485	1849	2958	1792	1329	861	3258	2763	848	967	-0.906557	0.558801	-0.198873	0.790251
ENSFCAG00000002331	B3	75340785	75349323	-1	CDH24	cadherin 24 [Source:HGNC Symbol;Acc:HGNC:14265]	22	56	44	46	189	832	141	84	40	22	148	199	46	50	-0.83176	0.688086	1.60782	0.0535271
ENSFCAG00000002332	B3	75352749	75386606	-1	ACIN1	apoptotic chromatin condensation inducer 1 [Source:HGNC Symbol;Acc:HGNC:17066]	1969	960	2415	1462	916	1812	2291	1828	1380	662	1358	904	730	305	0.142532	0.924361	0.648608	0.151243
ENSFCAG00000002333	B3	75388323	75388748	1	C14orf119	chromosome 14 open reading frame 119 [Source:HGNC Symbol;Acc:HGNC:20270]	255	381	358	187	199	373	555	437	338	202	245	230	33	13	1.53407	0.296205	0.555579	0.283685
ENSFCAG00000002334	B3	75403058	75404529	-1	CEBPE	CCAAT/enhancer binding protein epsilon [Source:HGNC Symbol;Acc:HGNC:1836]	0	0	0	0	0	0	0	0	0	0	0	0	0	0	NA	NA	NA	NA
ENSFCAG00000002335	B3	75409623	75444489	-1			4460	83	115	24	4	2	4	0	4	2	0	49	268	118	-4.05196	NA	-1.31839	NA
ENSFCAG00000002336	B4	23748739	23975645	1	MYO3A	myosin IIIA [Source:HGNC Symbol;Acc:HGNC:7601]	59	8	8	4	2	0	0	2	0	0	0	0	0	0	-0.98938	NA	0.830393	NA
ENSFCAG00000002337	B4	23980429	24064625	1	GAD2	glutamate decarboxylase 2 [Source:HGNC Symbol;Acc:HGNC:4093]	0	26	2	0	0	0	0	4	4	2	0	0	22	0	-0.00912219	0.998963	-0.33678	NA
ENSFCAG00000002338	A1	89644991	89657175	-1	PRSS38	protease, serine 38 [Source:HGNC Symbol;Acc:HGNC:29625]	0	0	0	0	0	0	0	0	0	0	0	0	0	0	NA	NA	NA	NA
ENSFCAG00000002339	D4	20916048	21054624	1	TLE4	transducin like enhancer of split 4 [Source:HGNC Symbol;Acc:HGNC:11840]	1008	275	717	904	166	424	180	207	144	62	325	416	164	41	0.417208	0.831549	0.214635	0.802118
ENSFCAG00000002340	B4	39221313	39222899	1	KCNA6	potassium voltage-gated channel subfamily A member 6 [Source:HGNC Symbol;Acc:HGNC:6225]	0	4	2	6	0	0	2	0	0	0	0	0	0	0	2.16499	NA	0.421274	NA
ENSFCAG00000002342	D1	68227057	68265647	1	ZNF143	zinc finger protein 143 [Source:HGNC Symbol;Acc:HGNC:12928]	1172	162	341	442	183	556	248	563	313	304	362	630	76	65	-0.590559	0.764858	-0.0604562	0.939453
ENSFCAG00000002343	E2	12804689	12818126	-1	CXCL17	C-X-C motif chemokine ligand 17 [Source:HGNC Symbol;Acc:HGNC:19232]	3	5	4	2	2	0	0	0	0	0	0	0	0	0	1.30741	NA	0.421274	NA
ENSFCAG00000002344	E1	38472895	38476090	-1	ATP5G1	ATP synthase, H+ transporting, mitochondrial Fo complex subunit C1 (subunit 9) [Source:HGNC Symbol;Acc:HGNC:841]	6499	420	868	916	300	540	1425	1440	967	568	1226	1040	192	122	-1.47302	NA	-0.0675691	0.937869
ENSFCAG00000002345	E1	59288069	59316408	1	PGS1	phosphatidylglycerophosphate synthase 1 [Source:HGNC Symbol;Acc:HGNC:30029]	220	404	635	510	134	400	600	365	352	184	449	410	173	72	0.976588	0.323287	0.0795946	0.910466
ENSFCAG00000002351	A1	212355040	212380259	-1	TARS	threonyl-tRNA synthetase [Source:HGNC Symbol;Acc:HGNC:11572]	5005	2235	2308	4791	1738	3643	4192	6701	5673	5342	4204	6141	1021	469	0.241649	0.89498	-0.471436	0.406979
ENSFCAG00000002352	A1	211990341	212320229	1	ADAMTS12	ADAM metallopeptidase with thrombospondin type 1 motif 12 [Source:HGNC Symbol;Acc:HGNC:14605]	184	3290	107	1337	4	10	75	39	673	378	224	276	132	97	2.7576	0.0958789	-3.49823	9.26162e-07
ENSFCAG00000002353	A1	211972744	211974153	-1	RXFP3	relaxin/insulin like family peptide receptor 3 [Source:HGNC Symbol;Acc:HGNC:24883]	0	4	0	6	0	0	0	0	0	0	0	0	0	0	1.79952	NA	NA	NA
ENSFCAG00000002354	A1	211935855	211968041	1	SLC45A2	solute carrier family 45 member 2 [Source:HGNC Symbol;Acc:HGNC:16472]	0	29	7	18	0	1	0	2	7	0	18	8	0	36	-0.85784	0.832667	-2.10685	0.149918
ENSFCAG00000002355	D1	63349712	63351475	1			3	2	4	3	0	0	0	1	0	0	0	0	0	0	0.941053	NA	0.217113	NA
ENSFCAG00000002357	D4	78336833	78338797	1	TRIM32	tripartite motif containing 32 [Source:HGNC Symbol;Acc:HGNC:16380]	260	167	141	150	201	683	947	674	674	308	625	747	54	47	-0.0292725	0.989923	0.0442651	0.954275
ENSFCAG00000002358	B3	4311940	4315069	1		40S ribosomal protein S17 [Source:UniProtKB/Swiss-Prot;Acc:P63275]	14294	621	4907	4611	5193	5870	5824	9479	8138	7617	11438	11092	3819	1140	-1.34218	0.32544	-0.43629	0.395082
ENSFCAG00000002361	E2	12961462	12967538	1	ATP5SL	ATP5S like [Source:HGNC Symbol;Acc:HGNC:25496]	573	44	112	228	72	138	141	104	127	53	121	114	78	32	-1.0255	0.536508	0.177971	0.788894
ENSFCAG00000002362	A1	682011	733533	1	MPHOSPH8	M-phase phosphoprotein 8 [Source:HGNC Symbol;Acc:HGNC:29810]	2489	1742	1615	1184	282	511	758	653	902	637	962	822	518	226	0.305573	0.866181	-0.60377	0.160875
ENSFCAG00000002364	C2	13655948	13794351	1	TIAM1	T-cell lymphoma invasion and metastasis 1 [Source:HGNC Symbol;Acc:HGNC:11805]	181	1023	2076	2956	127	304	101	122	103	65	63	48	3874	1528	-1.08746	0.610297	1.13664	0.0869175
ENSFCAG00000002365	D4	7531500	7629080	1			7	413	115	96	22	69	17	22	36	8	6	4	0	2	5.33656	NA	1.02051	0.353996
ENSFCAG00000002367	C1	202065703	202082464	1	RUFY4	RUN and FYVE domain containing 4 [Source:HGNC Symbol;Acc:HGNC:24804]	2	140	122	116	2	5	2	2	4	6	29	0	16	6	2.75191	0.0692263	-1.28793	0.375796
ENSFCAG00000002368	D4	6931468	6943310	-1			0	306	0	20	0	7	118	108	152	134	146	64	10	4	2.98904	NA	-1.14721	0.329763
ENSFCAG00000002369	D4	6859822	6896388	1	SPATA6L	spermatogenesis associated 6 like [Source:HGNC Symbol;Acc:HGNC:25472]	0	17	2	0	11	5	3	0	0	6	0	1	41	0	-1.03606	NA	0.905497	0.613538
ENSFCAG00000002370	C1	202161594	202190001	1	ARPC2	actin related protein 2/3 complex subunit 2 [Source:HGNC Symbol;Acc:HGNC:705]	2131	1246	3199	2322	2238	4848	3884	4030	4865	3697	4077	4141	835	438	0.351865	0.766983	-0.193554	0.719627
ENSFCAG00000002372	C1	202197940	202203305	-1	AAMP	angio associated migratory cell protein [Source:HGNC Symbol;Acc:HGNC:18]	2605	1610	2418	966	630	4832	4298	2328	2659	913	3421	3154	2280	915	-0.918792	0.44905	0.184206	0.820815
ENSFCAG00000002373	C1	202203157	202262494	1	PNKD	paroxysmal nonkinesigenic dyskinesia [Source:HGNC Symbol;Acc:HGNC:9153]	834	36	156	78	66	262	216	193	160	120	407	252	86	18	-1.8221	0.242758	-0.337579	0.585099
ENSFCAG00000002374	C1	202207215	202215106	-1	TMBIM1	transmembrane BAX inhibitor motif containing 1 [Source:HGNC Symbol;Acc:HGNC:23410]	7378	1069	5410	858	718	2875	1394	1042	1871	1179	2525	3203	2844	1601	-1.36808	0.29434	-0.516002	0.32934
ENSFCAG00000002376	C1	202273155	202278924	1	CATIP	ciliogenesis associated TTC17 interacting protein [Source:HGNC Symbol;Acc:HGNC:25062]	0	0	2	0	0	0	0	0	0	0	0	0	0	0	0.428438	NA	NA	NA
ENSFCAG00000002377	C1	202289972	202298134	1	SLC11A1	solute carrier family 11 member 1 [Source:HGNC Symbol;Acc:HGNC:10907]	0	6	241	82	0	5	12	2	0	2	1	0	0	0	6.60343	0.000790302	1.24956	0.459411
ENSFCAG00000002378	C1	202302155	202306899	1			94	44	155	39	130	355	331	173	227	44	135	88	102	28	-0.721063	0.669255	0.937809	0.154016
ENSFCAG00000002379	C1	202321918	202341345	1	VIL1	villin 1 [Source:HGNC Symbol;Acc:HGNC:12690]	11	1	5	3	0	0	1	1	0	0	2	0	46	0	-2.97179	0.205204	0.0324226	NA
ENSFCAG00000002380	C1	202346795	202433055	-1	USP37	ubiquitin specific peptidase 37 [Source:HGNC Symbol;Acc:HGNC:20063]	1583	749	2280	1131	320	445	395	468	189	178	178	195	478	170	0.432269	0.760453	1.13777	0.0103302
ENSFCAG00000002382	D2	63665986	63684296	1	TAF5	TATA-box binding protein associated factor 5 [Source:HGNC Symbol;Acc:HGNC:11539]	963	577	645	918	928	1531	1297	1372	687	796	493	677	317	110	0.253985	0.870598	0.87738	0.0901185
ENSFCAG00000002383	D2	63682478	63682740	-1			0	0	0	0	0	0	0	0	0	0	0	0	0	0	NA	NA	NA	NA
ENSFCAG00000002384	D2	63692509	63733094	1	PDCD11	programmed cell death 11 [Source:HGNC Symbol;Acc:HGNC:13408]	4509	2515	1487	3253	1873	8029	6343	6131	5321	3554	7698	9318	917	595	0.000213691	0.999834	-0.229333	0.669621
ENSFCAG00000002386	D2	63732043	63734108	-1	CALHM2	calcium homeostasis modulator 2 [Source:HGNC Symbol;Acc:HGNC:23493]	26	6	77	22	44	165	236	117	137	48	199	70	88	2	-0.986348	0.702664	0.249219	0.77499
ENSFCAG00000002387	D2	63739238	63742633	-1	CALHM1	calcium homeostasis modulator 1 [Source:HGNC Symbol;Acc:HGNC:23494]	0	0	0	0	0	0	0	0	0	0	0	0	0	0	NA	NA	NA	NA
ENSFCAG00000002388	D2	63754115	63759528	-1	CALHM3	calcium homeostasis modulator 3 [Source:HGNC Symbol;Acc:HGNC:23458]	0	0	0	0	0	0	0	0	0	0	0	0	0	0	NA	NA	NA	NA
ENSFCAG00000002390	D2	63856172	63873290	-1			212	746	374	1026	52	197	199	271	120	56	221	353	70	80	1.8449	0.114574	-0.00255485	0.997903
ENSFCAG00000002393	B1	118931393	119022160	1	TACR3	tachykinin receptor 3 [Source:HGNC Symbol;Acc:HGNC:11528]	0	0	0	2	0	0	0	0	0	0	0	0	0	0	0.505859	NA	NA	NA
ENSFCAG00000002394	X	85363667	85367478	-1	SERPINA7	serpin family A member 7 [Source:HGNC Symbol;Acc:HGNC:11583]	0	0	0	0	0	0	0	0	0	0	0	0	0	0	NA	NA	NA	NA
ENSFCAG00000002398	A3	126410672	126439845	1	HS1BP3	HCLS1 binding protein 3 [Source:HGNC Symbol;Acc:HGNC:24979]	60	53	450	157	66	133	196	186	95	45	284	189	65	52	0.610706	0.754905	0.0293046	0.978379
ENSFCAG00000002400	D3	16731820	16741943	1	MLEC	malectin [Source:HGNC Symbol;Acc:HGNC:28973]	515	744	960	985	645	3608	2323	1819	1365	744	2919	3582	164	154	1.01888	0.320217	-0.0114508	0.991114
ENSFCAG00000002402	D3	16767557	16779781	1	ACADS	acyl-CoA dehydrogenase, C-2 to C-3 short chain [Source:HGNC Symbol;Acc:HGNC:90]	1294	105	536	277	161	295	390	373	350	151	274	298	92	92	-0.93393	0.5878	0.1893	0.757339
ENSFCAG00000002404	C1	144218898	144732121	1	GALNT13	polypeptide N-acetylgalactosaminyltransferase 13 [Source:HGNC Symbol;Acc:HGNC:23242]	2	55	14	2	0	0	0	0	0	0	6	0	28	0	0.677298	0.862542	-0.864952	NA
ENSFCAG00000002405	C1	24544120	24555037	1	ZSCAN20	zinc finger and SCAN domain containing 20 [Source:HGNC Symbol;Acc:HGNC:13093]	337	820	1619	1858	170	549	570	581	437	437	466	645	638	315	0.621949	0.696244	-0.165694	0.779913
ENSFCAG00000002406	C1	24576152	24891353	-1	CSMD2	CUB and Sushi multiple domains 2 [Source:HGNC Symbol;Acc:HGNC:19290]	57	1277	18	53	0	2	0	0	2	0	6	0	58	38	2.3866	NA	-0.659144	NA
ENSFCAG00000002407	C1	24909394	24913277	1	HMGB4	high mobility group box 4 [Source:HGNC Symbol;Acc:HGNC:24954]	0	50	0	0	0	0	0	0	0	0	0	0	0	0	3.1887	NA	NA	NA
ENSFCAG00000002416	D4	23970989	24047553	-1	RASEF	RAS and EF-hand domain containing [Source:HGNC Symbol;Acc:HGNC:26464]	37	3	0	0	0	0	0	0	0	0	0	0	90	72	-6.01867	0.000332894	NA	NA
ENSFCAG00000002417	A2	121669420	121726171	1	PLEKHA8	pleckstrin homology domain containing A8 [Source:HGNC Symbol;Acc:HGNC:30037]	515	397	375	647	219	508	1095	1576	393	334	815	583	234	82	0.300309	0.842093	0.612525	0.360336
ENSFCAG00000002419	B2	152694140	152814677	1	SMOC2	SPARC related modular calcium binding 2 [Source:HGNC Symbol;Acc:HGNC:20323]	24	0	20	0	0	2	0	0	26	8	104	100	50	28	-3.19167	0.165519	-5.18254	1.44842e-07
ENSFCAG00000002420	B2	153178754	153200398	-1	THBS2	thrombospondin 2 [Source:HGNC Symbol;Acc:HGNC:11786]	299	33749	8678	11014	2917	6240	1917	999	12151	5350	40775	28031	3480	3293	1.62803	0.432014	-2.39558	0.000314794
ENSFCAG00000002423	C1	30932120	30960587	1	CTPS1	CTP synthase 1 [Source:HGNC Symbol;Acc:HGNC:2519]	268	605	344	537	537	1725	1504	1453	967	534	890	711	790	162	-0.452125	0.826764	0.668335	0.119896
ENSFCAG00000002426	B3	62124212	62241836	1	UBR1	ubiquitin protein ligase E3 component n-recognin 1 [Source:HGNC Symbol;Acc:HGNC:16808]	9903	4424	14381	9442	4208	5894	6635	5743	6229	7041	12154	12602	2543	1444	0.486349	0.706992	-0.644156	0.132272
ENSFCAG00000002427	A1	199561299	199565727	-1	FST	follistatin [Source:HGNC Symbol;Acc:HGNC:3971]	533	55	271	1045	1352	1189	17974	3650	2079	598	4946	1934	2431	1819	-3.0119	0.0579422	1.22454	0.17535
ENSFCAG00000002429	C2	121922582	122064088	-1	CLSTN2	calsyntenin 2 [Source:HGNC Symbol;Acc:HGNC:17448]	86	14	0	49	24	124	150	111	4	8	52	42	73	93	-2.77702	0.16361	1.83519	0.0189316
ENSFCAG00000002430	A2	124176295	124182596	-1			1135	23	57	79	44	148	136	193	121	53	63	69	66	17	-2.74341	0.0718761	0.632393	0.334999
ENSFCAG00000002431	D4	93262328	93287546	-1	RXRA	retinoid X receptor alpha [Source:HGNC Symbol;Acc:HGNC:10477]	274	34	191	252	30	151	96	77	142	56	244	280	461	677	-2.91929	0.0341345	-0.9545	0.110443
ENSFCAG00000002434	X	17733630	17763788	1			5475	3053	6267	3000	2996	6100	2283	1572	2825	2350	2452	2319	478	304	0.815628	0.628482	0.404016	0.589725
ENSFCAG00000002436	A2	1069774	1085891	-1	ATP8B3	ATPase phospholipid transporting 8B3 [Source:HGNC Symbol;Acc:HGNC:13535]	0	0	0	30	0	2	9	8	36	20	2	38	0	0	2.43125	NA	-2.04755	0.0741175
ENSFCAG00000002437	D1	21041276	21043041	-1	OR8D2	olfactory receptor family 8 subfamily D member 2 (gene/pseudogene) [Source:HGNC Symbol;Acc:HGNC:8482]	0	0	11	14	0	0	0	0	0	0	0	0	0	0	2.40339	NA	NA	NA
ENSFCAG00000002438	D2	82465948	82503895	1	ZRANB1	zinc finger RANBP2-type containing 1 [Source:HGNC Symbol;Acc:HGNC:18224]	5753	1578	2467	2880	741	2166	1165	1528	671	747	1261	2239	1849	670	-0.648108	0.564211	0.242821	0.703059
ENSFCAG00000002439	D3	23083864	23122884	-1	SLC5A4	solute carrier family 5 member 4 [Source:HGNC Symbol;Acc:HGNC:11039]	0	0	0	0	0	0	0	0	0	0	0	0	9	0	-2.63182	NA	NA	NA
ENSFCAG00000002440	A1	133277935	133323263	-1	SGTB	small glutamine rich tetratricopeptide repeat containing beta [Source:HGNC Symbol;Acc:HGNC:23567]	92	173	214	166	194	372	306	225	430	351	418	395	81	48	0.473513	0.759079	-0.522698	0.289162
ENSFCAG00000002441	D2	82508408	82653786	-1			313	111	359	344	353	606	465	525	307	103	264	214	174	111	-0.40627	0.776615	1.1803	0.010184
ENSFCAG00000002443	A2	1130342	1135597	-1	ABHD17A	abhydrolase domain containing 17A [Source:HGNC Symbol;Acc:HGNC:28756]	665	158	354	320	1312	6134	3461	2807	2910	982	2178	2622	404	168	-1.26221	0.12877	0.594052	0.274001
ENSFCAG00000002445	C1	84434926	84451837	-1	LRRC39	leucine rich repeat containing 39 [Source:HGNC Symbol;Acc:HGNC:28228]	24259	45	150	135	17	17	158	99	7	10	44	86	2	26	-5.0643	NA	0.968142	0.360083
ENSFCAG00000002447	A2	19269666	19767895	1	DOCK3	dedicator of cytokinesis 3 [Source:HGNC Symbol;Acc:HGNC:2989]	71	0	18	18	10	36	11	14	4	8	10	8	34	2	-1.85129	0.430816	1.07067	0.283685
ENSFCAG00000002450	A2	19781665	19868435	-1	DCAF1	DDB1 and CUL4 associated factor 1 [Source:HGNC Symbol;Acc:HGNC:30911]	4140	1221	2860	5011	820	2133	2366	2289	1229	1066	1648	1877	1060	434	0.256726	0.885669	0.356452	0.382568
ENSFCAG00000002451	A3	8355157	8420815	1	BCAS1	breast carcinoma amplified sequence 1 [Source:HGNC Symbol;Acc:HGNC:974]	1	0	2	2	18	38	12	16	0	8	8	10	30	0	-3.00316	NA	1.50399	0.164558
ENSFCAG00000002452	A3	8241386	8257342	1	CYP24A1	cytochrome P450 family 24 subfamily A member 1 [Source:HGNC Symbol;Acc:HGNC:2602]	0	226	79	904	30	87	0	0	7	12	44	4	10	14	3.61256	0.0609902	0.689432	0.684722
ENSFCAG00000002454	E1	38369617	38409192	-1	IGF2BP1	insulin like growth factor 2 mRNA binding protein 1 [Source:HGNC Symbol;Acc:HGNC:28866]	0	0	4	0	79	307	24	31	86	57	17	10	2	2	-1.0117	NA	1.01325	0.366618
ENSFCAG00000002455	A1	56410649	56412934	-1	SLITRK1	SLIT and NTRK like family member 1 [Source:HGNC Symbol;Acc:HGNC:20297]	2	0	0	8	0	2	0	0	0	0	0	0	0	0	0.832199	NA	0.421274	NA
ENSFCAG00000002456	B1	447097	481217	-1	ERICH1	glutamate rich 1 [Source:HGNC Symbol;Acc:HGNC:27234]	47	28	24	30	14	71	0	4	21	22	51	53	54	2	-0.710341	0.759022	-0.569816	0.695262
ENSFCAG00000002457	C2	88777110	88860708	1	TBL1XR1	transducin beta like 1 X-linked receptor 1 [Source:HGNC Symbol;Acc:HGNC:29529]	3132	1204	1759	2735	1013	1453	1271	1365	953	664	2237	2058	608	271	0.214819	0.905711	-0.0283456	0.97242
ENSFCAG00000002459	B2	48104197	48110892	1	ADGRF2	adhesion G protein-coupled receptor F2 [Source:HGNC Symbol;Acc:HGNC:18991]	0	60	86	6	16	29	215	307	69	42	70	28	195	59	-1.57606	0.579837	1.14159	0.229299
ENSFCAG00000002460	B2	48136591	48147653	1	ADGRF4	adhesion G protein-coupled receptor F4 [Source:HGNC Symbol;Acc:HGNC:19011]	0	2	20	0	67	61	30	12	229	152	89	96	5052	1861	-7.39005	0.000473022	-1.42797	0.0963411
ENSFCAG00000002461	D1	103240218	103241177	1	OR8K1	olfactory receptor family 8 subfamily K member 1 [Source:HGNC Symbol;Acc:HGNC:14831]	0	0	0	0	0	0	0	0	0	0	0	0	0	0	NA	NA	NA	NA
ENSFCAG00000002463	F1	857095	868791	1	CNIH4	cornichon family AMPA receptor auxiliary protein 4 [Source:HGNC Symbol;Acc:HGNC:25013]	465	117	452	177	367	637	401	489	266	207	408	267	188	22	-0.2553	0.905711	0.778256	0.093607
ENSFCAG00000002464	F1	879186	911454	-1	WDR26	WD repeat domain 26 [Source:HGNC Symbol;Acc:HGNC:21208]	2410	1189	3422	3571	260	1278	540	735	405	427	763	1347	2921	547	-0.296663	0.864375	-0.0595369	0.945034
ENSFCAG00000002465	A2	161254412	161501481	1			2	0	0	0	0	2	0	0	0	0	0	0	10	0	-2.84338	NA	0.421274	NA
ENSFCAG00000002466	E3	10855361	10872614	-1			330	44	41	4	14	50	36	46	24	10	54	86	85	4	-1.98375	0.314887	-0.139046	0.900543
ENSFCAG00000002467	E3	10812635	10846172	1	RCC1L	RCC1 like [Source:HGNC Symbol;Acc:HGNC:14948]	207	105	223	40	130	501	226	260	495	263	624	338	66	96	-0.82388	0.643784	-0.642192	0.238803
ENSFCAG00000002468	E3	10733582	10742946	1	NCF1	neutrophil cytosolic factor 1 [Source:HGNC Symbol;Acc:HGNC:7660]	0	0	30	142	0	5	0	0	0	0	24	0	0	20	0.717572	0.877581	-0.870323	NA
ENSFCAG00000002469	E1	57758114	57758431	1			46	5	17	10	16	20	2	7	0	4	6	0	0	0	-0.353148	0.938092	1.6882	0.223569
ENSFCAG00000002473	A3	15953389	15956940	-1	PKIG	protein kinase (cAMP-dependent, catalytic) inhibitor gamma [Source:HGNC Symbol;Acc:HGNC:9019]	148	17	69	30	20	69	12	14	9	4	14	2	12	2	-0.530674	0.842552	1.74131	0.0801649
ENSFCAG00000002474	A3	15936293	15951510	1	ADA	adenosine deaminase [Source:HGNC Symbol;Acc:HGNC:186]	67	33	75	30	8	77	5	0	77	28	40	52	0	0	1.00168	0.7706	-1.06668	0.390949
ENSFCAG00000002475	C1	160518221	160574865	1	HAT1	histone acetyltransferase 1 [Source:HGNC Symbol;Acc:HGNC:4821]	3897	3469	7242	6391	4516	8704	10920	10182	4472	4521	3143	4004	1758	952	0.689475	0.450709	0.962917	0.0402288
ENSFCAG00000002476	A3	15861704	15874386	-1	WISP2	WNT1 inducible signaling pathway protein 2 [Source:HGNC Symbol;Acc:HGNC:12770]	6	0	14	0	1	0	0	0	33	24	57	38	26	34	-3.31655	0.171412	-5.27272	4.38612e-08
ENSFCAG00000002477	A2	45469070	45771258	1	ITPR1	inositol 1,4,5-trisphosphate receptor type 1 [Source:HGNC Symbol;Acc:HGNC:6180]	6870	1179	1608	3682	374	983	2134	1367	1137	739	3023	2996	653	270	-0.33768	0.881199	-0.626368	0.327775
ENSFCAG00000002478	A2	13110760	13111916	1			59	10	49	106	34	108	116	110	27	34	10	26	0	4	1.01852	0.728374	1.62767	0.0148957
ENSFCAG00000002479	A2	13113109	13116379	-1	RAB3A	RAB3A, member RAS oncogene family [Source:HGNC Symbol;Acc:HGNC:9777]	405	22	38	92	30	8	134	41	24	12	48	48	42	21	-1.70133	0.26046	0.739453	0.475072
ENSFCAG00000002481	E2	1526495	1529861	-1			2	0	14	16	6	16	0	6	2	0	4	0	4	2	0.54975	0.891411	1.5112	0.33425
ENSFCAG00000002483	C1	105108011	105108337	1	PRR9	proline rich 9 [Source:HGNC Symbol;Acc:HGNC:32057]	0	0	0	0	2	0	1	3	0	2	2	1	665	78	-3.55292	0.297227	0.226813	NA
ENSFCAG00000002484	C1	105190717	105202411	-1	PGLYRP3	peptidoglycan recognition protein 3 [Source:HGNC Symbol;Acc:HGNC:30014]	0	0	0	0	0	0	0	0	0	0	0	0	12	0	-2.80979	NA	NA	NA
ENSFCAG00000002485	A1	136405985	136428128	-1	CCDC125	coiled-coil domain containing 125 [Source:HGNC Symbol;Acc:HGNC:28924]	389	426	353	188	39	58	143	93	81	103	148	132	175	185	-0.330385	0.866346	-0.482479	0.461323
ENSFCAG00000002487	A1	136464856	136500293	1	RAD17	RAD17 checkpoint clamp loader component [Source:HGNC Symbol;Acc:HGNC:9807]	1774	647	690	506	537	557	731	1236	573	690	556	613	156	114	-0.190586	0.933737	0.305988	0.661522
ENSFCAG00000002490	A1	110257787	110266532	1	IL4	interleukin 4 [Source:HGNC Symbol;Acc:HGNC:6014]	0	4	0	0	0	0	2	0	0	0	0	0	0	0	1.29994	NA	0.421274	NA
ENSFCAG00000002492	A3	84565090	84565990	-1	SERTAD2	SERTA domain containing 2 [Source:HGNC Symbol;Acc:HGNC:30784]	9	6	118	148	41	61	41	60	14	1	6	4	30	4	1.46473	0.489033	2.81752	0.000214936
ENSFCAG00000002493	B1	6184604	6253244	1	WDR17	WD repeat domain 17 [Source:HGNC Symbol;Acc:HGNC:16661]	152	0	46	20	34	45	59	25	20	8	20	40	64	166	-3.62567	0.0356155	0.99261	0.197743
ENSFCAG00000002494	B1	6277776	6330368	-1	ASB5	ankyrin repeat and SOCS box containing 5 [Source:HGNC Symbol;Acc:HGNC:17180]	13691	11	14	27	1	0	0	0	0	0	0	0	0	0	-3.80988	NA	0.217113	NA
ENSFCAG00000002495	D3	632169	634972	-1	P2RX2	purinergic receptor P2X 2 [Source:HGNC Symbol;Acc:HGNC:15459]	0	2	0	2	0	5	6	6	2	0	0	8	0	0	1.15104	NA	0.478829	0.812322
ENSFCAG00000002497	A1	147584897	147994221	-1	EDIL3	EGF like repeats and discoidin domains 3 [Source:HGNC Symbol;Acc:HGNC:3173]	140	953	1615	5792	248	1214	13439	7621	4362	2532	11386	13207	697	422	1.30249	0.478946	-0.447595	0.70746
ENSFCAG00000002498	D3	587898	630726	1			32	633	352	872	566	1231	1134	855	395	157	134	68	241	104	1.13096	0.557065	2.09093	0.000697713
ENSFCAG00000002499	D2	16442815	16550309	-1	DISC1	disrupted in schizophrenia 1 [Source:HGNC Symbol;Acc:HGNC:2888]	18	35	50	29	2	0	4	2	4	0	0	0	0	0	2.40547	0.314112	0.475832	NA
ENSFCAG00000002500	D3	573787	583481	-1	PXMP2	peroxisomal membrane protein 2 [Source:HGNC Symbol;Acc:HGNC:9716]	210	3	10	10	4	10	12	6	4	0	4	4	20	0	-2.93765	0.158665	1.19654	0.3644
ENSFCAG00000002503	D3	564371	785410	-1			278	26	56	78	41	192	177	202	186	90	91	79	7	48	-1.41128	0.439391	0.269521	0.750477
ENSFCAG00000002504	D3	543026	559871	1	ANKLE2	ankyrin repeat and LEM domain containing 2 [Source:HGNC Symbol;Acc:HGNC:29101]	1269	1274	642	1250	815	4988	2840	2225	1558	674	1962	2238	1271	482	-0.561428	0.728367	0.699334	0.194713
ENSFCAG00000002505	C1	84606191	84771558	1	CDC14A	cell division cycle 14A [Source:HGNC Symbol;Acc:HGNC:1718]	4407	257	630	661	81	214	211	107	200	51	90	44	675	361	-2.05254	0.0433711	0.561806	0.492936
ENSFCAG00000002506	D3	486251	528549	1			635	597	393	671	553	1811	720	753	753	610	1512	1301	316	50	0.436647	0.804231	-0.073927	0.92287
ENSFCAG00000002507	D3	451503	479004	1	CHFR	checkpoint with forkhead and ring finger domains [Source:HGNC Symbol;Acc:HGNC:20455]	433	570	699	905	283	2178	1150	1077	2082	942	2506	4510	868	249	-0.384087	0.826929	-1.08017	0.057155
ENSFCAG00000002508	D3	397638	403298	1			483	601	355	263	170	278	58	65	166	51	136	115	40	139	0.431992	0.847825	0.46057	0.628725
ENSFCAG00000002509	D3	362683	379800	-1	ZNF26	zinc finger protein 26 [Source:HGNC Symbol;Acc:HGNC:13053]	903	43	65	106	102	164	80	106	90	112	68	90	162	60	-2.53458	0.0151606	0.31233	0.704899
ENSFCAG00000002511	B2	152426518	152435478	-1	FRMD1	FERM domain containing 1 [Source:HGNC Symbol;Acc:HGNC:21240]	0	0	0	0	0	0	0	0	0	0	0	0	0	30	-4.2025	NA	NA	NA
ENSFCAG00000002513	C1	192344953	192370232	1	CPO	carboxypeptidase O [Source:HGNC Symbol;Acc:HGNC:21011]	0	0	0	0	0	0	1	0	0	0	0	0	0	0	NA	NA	0.217113	NA
ENSFCAG00000002514	C1	192453297	192539007	-1	KLF7	Kruppel like factor 7 [Source:HGNC Symbol;Acc:HGNC:6350]	84	154	124	73	31	151	83	66	108	23	216	156	37	22	0.772507	0.621075	-0.515613	0.526118
ENSFCAG00000002516	C1	41214420	41224934	-1	CC2D1B	coiled-coil and C2 domain containing 1B [Source:HGNC Symbol;Acc:HGNC:29386]	809	117	790	374	116	394	573	520	238	141	741	569	556	119	-0.903049	0.520025	-0.0275764	0.979325
ENSFCAG00000002517	C1	41228710	41255191	-1	ORC1	origin recognition complex subunit 1 [Source:HGNC Symbol;Acc:HGNC:8487]	134	738	544	1239	653	1848	898	691	563	349	134	90	244	138	1.22353	0.388473	1.54334	0.0394954
ENSFCAG00000002518	C1	41261912	41276284	1	PRPF38A	pre-mRNA processing factor 38A [Source:HGNC Symbol;Acc:HGNC:25930]	1140	593	1622	2625	980	2168	1350	1440	683	823	557	501	334	105	1.1483	0.346478	1.07507	0.0415198
ENSFCAG00000002519	C1	212353467	212383364	-1			28	93	66	28	18	45	66	22	68	17	59	20	12	22	0.692071	0.753169	-0.136548	0.907858
ENSFCAG00000002520	C1	212411713	212450045	1			207	450	1184	431	592	1339	706	1087	624	814	613	684	220	168	0.672452	0.670368	0.364933	0.550621
ENSFCAG00000002522	A1	230281841	230679581	1			0	0	18	5	0	0	0	0	0	0	0	0	0	0	2.20119	NA	NA	NA
ENSFCAG00000002523	D1	100874280	100909330	-1	LRP4	LDL receptor related protein 4 [Source:HGNC Symbol;Acc:HGNC:6696]	631	605	200	252	36	290	474	526	62	52	181	114	995	406	-1.53673	0.301851	1.53023	0.0249712
ENSFCAG00000002524	D1	100931039	101128581	1	C11orf49	chromosome 11 open reading frame 49 [Source:HGNC Symbol;Acc:HGNC:28720]	142	157	156	90	89	262	209	160	162	104	163	213	114	53	-0.282135	0.878413	0.154561	0.791309
ENSFCAG00000002525	D1	101129830	101139430	-1	ARFGAP2	ADP ribosylation factor GTPase activating protein 2 [Source:HGNC Symbol;Acc:HGNC:13504]	3669	547	807	683	315	946	646	654	461	287	607	706	437	113	-1.03645	0.520097	0.330077	0.45464
ENSFCAG00000002527	D1	101182301	101189316	-1	ACP2	acid phosphatase 2, lysosomal [Source:HGNC Symbol;Acc:HGNC:123]	428	173	375	169	114	536	353	165	396	226	707	585	182	32	-0.222035	0.907089	-0.693832	0.226701
ENSFCAG00000002528	D1	101197086	101203011	1	NR1H3	nuclear receptor subfamily 1 group H member 3 [Source:HGNC Symbol;Acc:HGNC:7966]	87	22	149	45	1	44	42	10	36	21	54	39	3	4	0.891286	0.710148	-0.703498	0.508909
ENSFCAG00000002529	D1	101207789	101242621	1	MADD	MAP kinase activating death domain [Source:HGNC Symbol;Acc:HGNC:6766]	791	64	704	143	62	119	222	135	9	4	4	0	245	105	-0.932142	0.576592	4.43973	5.66012e-11
ENSFCAG00000002530	D1	101245325	101262309	-1	MYBPC3	myosin binding protein C, cardiac [Source:HGNC Symbol;Acc:HGNC:7551]	0	10	19	70	0	0	0	0	0	0	0	0	17	12	0.25341	0.94866	NA	NA
ENSFCAG00000002531	D1	101264916	101280263	-1	SPI1	Spi-1 proto-oncogene [Source:HGNC Symbol;Acc:HGNC:11241]	2	10	124	190	0	0	0	0	0	0	0	0	12	0	3.15332	0.109092	NA	NA
ENSFCAG00000002532	D1	101301764	101309913	1	SLC39A13	solute carrier family 39 member 13 [Source:HGNC Symbol;Acc:HGNC:20859]	53	300	371	433	340	2475	876	468	1287	474	2304	2001	522	415	-1.12462	0.576592	-0.525027	0.496012
ENSFCAG00000002533	D1	101313276	101317665	-1	PSMC3	proteasome 26S subunit, ATPase 3 [Source:HGNC Symbol;Acc:HGNC:9549]	4735	476	835	824	968	2313	2042	2899	1313	1189	1708	1970	297	243	-1.32937	0.373053	0.388651	0.362673
ENSFCAG00000002534	D1	101320544	101330863	-1	RAPSN	receptor associated protein of the synapse [Source:HGNC Symbol;Acc:HGNC:9863]	598	2	8	4	2	20	2	1	0	0	0	8	0	0	-4.17432	NA	1.04429	0.549219
ENSFCAG00000002535	D1	101349838	101375347	-1	CELF1	CUGBP, Elav-like family member 1 [Source:HGNC Symbol;Acc:HGNC:2549]	3191	860	1459	1253	658	1468	1166	1365	894	657	1260	1251	385	176	-0.20439	0.921755	0.228201	0.587953
ENSFCAG00000002536	A3	84933783	84962322	-1	RAB1A	RAB1A, member RAS oncogene family [Source:HGNC Symbol;Acc:HGNC:9758]	2894	2171	5658	3349	1644	4291	1932	3028	2689	2758	7144	6522	658	401	1.00817	0.328764	-0.705216	0.160344
ENSFCAG00000002537	D1	109060526	109063425	1			22	24	72	36	30	78	89	50	80	10	93	110	58	36	-1.00721	0.577536	-0.135542	0.899252
ENSFCAG00000002540	D4	46456285	46485673	1	ACER2	alkaline ceramidase 2 [Source:HGNC Symbol;Acc:HGNC:23675]	102	108	1078	305	39	55	47	50	4	2	55	16	299	112	0.255388	0.918799	1.41092	0.144481
ENSFCAG00000002541	D4	46425608	46429428	-1			11671	722	1578	3152	2059	7013	4090	4959	4658	3326	7954	5568	3624	1356	-2.01893	0.0404737	-0.251448	0.61971
ENSFCAG00000002543	A2	122545055	122556587	1	GHRHR	growth hormone releasing hormone receptor [Source:HGNC Symbol;Acc:HGNC:4266]	0	0	0	0	0	0	0	0	0	0	0	0	0	0	NA	NA	NA	NA
ENSFCAG00000002544	A2	122629473	122672863	1	ADCYAP1R1	ADCYAP receptor type I [Source:HGNC Symbol;Acc:HGNC:242]	8	0	8	0	10	17	6	4	0	0	2	0	0	6	-1.48804	0.720994	2.9474	0.0232559
ENSFCAG00000002545	A1	66651182	66804589	-1			291	3398	2052	4660	1486	1981	3669	3287	4548	4585	4618	6332	246	291	2.46842	0.0332156	-0.933982	0.0336988
ENSFCAG00000002553	E1	59703156	59707449	1	C1QTNF1	C1q and tumor necrosis factor related protein 1 [Source:HGNC Symbol;Acc:HGNC:14324]	2	60	177	105	6	66	8	4	28	8	6	34	76	2	1.00712	0.709213	0.0268356	0.989633
ENSFCAG00000002554	E1	59724156	59733243	1	ENGASE	endo-beta-N-acetylglucosaminidase [Source:HGNC Symbol;Acc:HGNC:24622]	60	220	253	120	40	105	261	110	109	2	35	26	82	2	1.48794	0.402849	1.34581	0.166012
ENSFCAG00000002555	E1	59739243	59918941	-1	RBFOX3	RNA binding protein, fox-1 homolog 3 [Source:HGNC Symbol;Acc:HGNC:27097]	0	0	6	18	0	0	1	4	0	0	0	0	0	0	2.36307	NA	0.841286	NA
ENSFCAG00000002557	D1	90696402	90719978	-1	APIP	APAF1 interacting protein [Source:HGNC Symbol;Acc:HGNC:17581]	1533	226	350	255	49	159	306	451	403	303	947	704	54	36	-0.828297	NA	-1.2486	0.0441976
ENSFCAG00000002559	B1	102660636	102714600	1	TRPC3	transient receptor potential cation channel subfamily C member 3 [Source:HGNC Symbol;Acc:HGNC:12335]	8	26	8	0	75	112	2	0	14	0	92	70	48	6	-1.19486	0.703594	0.354465	0.869234
ENSFCAG00000002561	C2	121013271	121106341	-1	RASA2	RAS p21 protein activator 2 [Source:HGNC Symbol;Acc:HGNC:9872]	899	2569	5840	10506	403	749	826	859	687	591	1499	1492	1439	442	1.7499	0.125023	-0.493887	0.272612
ENSFCAG00000002566	X	41779972	41789690	1	SUV39H1	suppressor of variegation 3-9 homolog 1 [Source:HGNC Symbol;Acc:HGNC:11479]	22	28	69	16	86	151	102	87	48	16	44	10	32	2	0.333002	0.904601	1.78299	0.00828479
ENSFCAG00000002567	X	41853025	41859305	1	GLOD5	glyoxalase domain containing 5 [Source:HGNC Symbol;Acc:HGNC:33358]	0	0	0	0	0	0	8	0	0	0	0	0	0	0	NA	NA	1.01028	NA
ENSFCAG00000002568	X	41887246	41908184	1	HDAC6	histone deacetylase 6 [Source:HGNC Symbol;Acc:HGNC:14064]	563	269	616	470	212	592	410	297	234	112	276	268	122	74	0.388066	0.787071	0.781302	0.0805494
ENSFCAG00000002569	X	41934479	41938238	-1	TIMM17B	translocase of inner mitochondrial membrane 17 homolog B (yeast) [Source:HGNC Symbol;Acc:HGNC:17310]	372	73	94	189	41	118	93	75	82	26	25	35	37	8	-0.235366	0.929823	0.831314	0.256153
ENSFCAG00000002570	X	41938194	41942483	1	PQBP1	polyglutamine binding protein 1 [Source:HGNC Symbol;Acc:HGNC:9330]	1157	186	434	488	535	1493	822	764	902	519	470	506	298	72	-0.753447	0.594494	0.499484	0.409587
ENSFCAG00000002571	X	41942562	41951493	-1	SLC35A2	solute carrier family 35 member A2 [Source:HGNC Symbol;Acc:HGNC:11022]	43	124	250	207	201	1285	267	258	377	146	421	500	74	30	0.956758	0.490479	0.429983	0.597753
ENSFCAG00000002572	X	41961788	41988147	-1	OTUD5	OTU deubiquitinase 5 [Source:HGNC Symbol;Acc:HGNC:25402]	98	54	211	147	132	338	126	181	101	98	253	284	53	21	0.520196	0.72286	0.187859	0.810175
ENSFCAG00000002573	X	42002178	42025194	-1	GRIPAP1	GRIP1 associated protein 1 [Source:HGNC Symbol;Acc:HGNC:18706]	710	194	728	861	147	1012	429	558	270	213	564	705	126	110	0.363162	0.834907	0.259841	0.726189
ENSFCAG00000002574	X	42059037	42068974	-1	TFE3	transcription factor binding to IGHM enhancer 3 [Source:HGNC Symbol;Acc:HGNC:11752]	79	84	280	196	98	287	231	194	297	202	673	510	62	82	0.0768788	0.976315	-0.977581	0.0264013
ENSFCAG00000002576	X	42093264	42096118	-1	PRAF2	PRA1 domain family member 2 [Source:HGNC Symbol;Acc:HGNC:28911]	54	87	324	435	244	875	536	365	564	330	384	586	42	40	1.44393	0.278478	0.0613948	0.935307
ENSFCAG00000002577	X	42096851	42101817	-1	WDR45	WD repeat domain 45 [Source:HGNC Symbol;Acc:HGNC:28912]	2796	154	605	302	119	590	212	155	394	250	822	1220	364	246	-1.96541	0.0789456	-1.20061	0.0503094
ENSFCAG00000002579	X	41991981	41998591	-1	KCND1	potassium voltage-gated channel subfamily D member 1 [Source:HGNC Symbol;Acc:HGNC:6237]	0	0	6	0	2	2	2	2	0	0	0	0	0	0	1.16872	NA	1.5653	NA
ENSFCAG00000002580	B2	50217261	50223025	-1			0	1	0	0	0	0	0	0	0	0	0	0	0	0	0.0619633	NA	NA	NA
ENSFCAG00000002581	A1	238430867	238460557	1	SLC6A3	solute carrier family 6 member 3 [Source:HGNC Symbol;Acc:HGNC:11049]	3	0	0	16	0	0	0	0	0	0	0	0	0	0	1.18146	NA	NA	NA
ENSFCAG00000002582	X	7112953	7216047	-1	MID1	midline 1 [Source:HGNC Symbol;Acc:HGNC:7095]	203	1458	1932	1040	800	2045	971	905	988	629	2028	2444	720	375	0.621535	0.74947	-0.221209	0.755823
ENSFCAG00000002585	E3	19747142	19766168	-1	FBXL19	F-box and leucine rich repeat protein 19 [Source:HGNC Symbol;Acc:HGNC:25300]	12	54	92	121	62	327	218	285	155	91	143	242	23	8	1.60486	0.24602	0.427054	0.478211
ENSFCAG00000002588	E3	19715271	19736956	-1	SETD1A	SET domain containing 1A [Source:HGNC Symbol;Acc:HGNC:29010]	113	52	118	153	26	110	97	77	35	38	68	132	38	110	-0.884624	0.624969	0.187222	0.827235
ENSFCAG00000002590	F1	56377526	56449675	-1	EPRS	glutamyl-prolyl-tRNA synthetase [Source:HGNC Symbol;Acc:HGNC:3418]	17003	9949	10492	14225	3792	8148	11471	14530	20847	21687	18476	26735	3869	1829	0.313848	0.839805	-1.26523	0.00463935
ENSFCAG00000002591	B1	44928099	44938386	-1	HTRA4	HtrA serine peptidase 4 [Source:HGNC Symbol;Acc:HGNC:26909]	72	29	42	18	5	5	6	4	2	12	3	13	28	24	-1.10631	0.4449	-0.45958	0.768435
ENSFCAG00000002593	B1	44920372	44925151	1	TM2D2	TM2 domain containing 2 [Source:HGNC Symbol;Acc:HGNC:24127]	2000	362	946	454	262	1193	1137	720	924	588	2924	3450	467	137	-0.846357	0.529534	-1.1359	0.0550738
ENSFCAG00000002594	E3	19710473	19714090	-1	HSD3B7	hydroxy-delta-5-steroid dehydrogenase, 3 beta- and steroid delta-isomerase 7 [Source:HGNC Symbol;Acc:HGNC:18324]	64	166	604	387	116	452	745	474	320	196	710	840	218	166	-0.0265106	0.99274	-0.180853	0.822909
ENSFCAG00000002595	B1	44792973	44919764	-1	ADAM9	ADAM metallopeptidase domain 9 [Source:HGNC Symbol;Acc:HGNC:216]	8619	19827	51699	33176	13943	32239	42867	37607	53961	58293	110184	175383	4659	4074	1.62132	0.0735682	-1.56073	0.00015974
ENSFCAG00000002597	F1	56486568	56553591	1	IARS2	isoleucyl-tRNA synthetase 2, mitochondrial [Source:HGNC Symbol;Acc:HGNC:29685]	10596	3662	5906	3418	1966	3851	4674	4375	4346	3883	4650	6526	2594	1514	-0.566665	0.657648	-0.384458	0.352958
ENSFCAG00000002598	E3	19700268	19707021	1	STX1B	syntaxin 1B [Source:HGNC Symbol;Acc:HGNC:18539]	6	0	0	0	0	0	0	0	0	0	0	0	0	0	-1.84804	NA	NA	NA
ENSFCAG00000002599	F1	56553874	56672648	-1	RAB3GAP2	RAB3 GTPase activating non-catalytic protein subunit 2 [Source:HGNC Symbol;Acc:HGNC:17168]	8390	8991	11911	7204	2054	4512	5595	5389	7754	6679	8227	9797	2809	1065	0.810493	0.470646	-0.911307	0.0100977
ENSFCAG00000002602	E3	19635291	19640292	1	PRSS53	protease, serine 53 [Source:HGNC Symbol;Acc:HGNC:34407]	5	18	6	18	2	7	24	5	4	0	0	8	21	22	-1.27632	0.583271	1.21884	0.419312
ENSFCAG00000002604	E3	19619822	19623515	-1	BCKDK	branched chain ketoacid dehydrogenase kinase [Source:HGNC Symbol;Acc:HGNC:16902]	1829	92	497	160	348	1195	793	665	1098	447	1269	790	134	51	-1.48674	NA	-0.271889	0.648378
ENSFCAG00000002605	E3	19606046	19617514	-1	KAT8	lysine acetyltransferase 8 [Source:HGNC Symbol;Acc:HGNC:17933]	3492	190	867	947	384	932	556	719	423	298	530	483	679	86	-1.25646	0.437352	0.588203	0.146234
ENSFCAG00000002606	E3	19602108	19605310	1	PRSS8	protease, serine 8 [Source:HGNC Symbol;Acc:HGNC:9491]	16	4	2	0	0	4	0	0	0	4	15	2	695	374	-7.43759	5.65106e-06	-1.33194	0.42937
ENSFCAG00000002607	E3	19590723	19599388	1	PRSS36	protease, serine 36 [Source:HGNC Symbol;Acc:HGNC:26906]	0	0	6	0	2	0	7	5	6	0	8	0	32	57	-4.44367	0.0778697	0.0665624	0.979447
ENSFCAG00000002608	E3	19542074	19543165	1			32	13	303	54	4	6	6	0	104	70	76	42	362	98	-1.63928	0.427485	-3.77999	5.0643e-07
ENSFCAG00000002613	D1	21462844	21463842	1			0	4	17	1	0	0	0	0	0	0	0	0	0	0	2.74516	NA	NA	NA
ENSFCAG00000002614	D1	21354029	21355006	1			0	6	18	1	0	6	0	0	0	0	0	0	0	2	1.30915	0.746164	0.876036	NA
ENSFCAG00000002616	D1	21499438	21505973	1	PANX3	pannexin 3 [Source:HGNC Symbol;Acc:HGNC:20573]	0	0	15	7	12	5	0	0	0	0	0	0	0	0	2.17241	NA	2.07536	0.17535
ENSFCAG00000002617	E3	10636810	10717685	1	GTF2I	general transcription factor IIi [Source:HGNC Symbol;Acc:HGNC:4659]	7012	5419	6432	2052	1409	1716	3953	4729	2412	2427	4047	4082	3155	1270	-0.154	0.938123	-0.116645	0.876382
ENSFCAG00000002620	A2	932157	933722	-1			4327	77	109	545	72	523	355	270	259	79	1413	870	167	77	-2.42212	NA	-0.956672	0.248775
ENSFCAG00000002621	D1	21525796	21564477	-1	SIAE	sialic acid acetylesterase [Source:HGNC Symbol;Acc:HGNC:18187]	559	25	212	64	22	88	46	56	68	44	310	390	62	62	-1.58508	0.286701	-1.68635	0.013546
ENSFCAG00000002622	D3	28692128	28720327	1	PPIL2	peptidylprolyl isomerase like 2 [Source:HGNC Symbol;Acc:HGNC:9261]	461	229	416	360	233	520	449	435	232	222	466	486	161	99	-0.109076	0.942868	0.272358	0.577653
ENSFCAG00000002623	D1	21565146	21575198	1	SPA17	sperm autoantigenic protein 17 [Source:HGNC Symbol;Acc:HGNC:11210]	0	0	0	2	0	0	0	0	0	2	0	0	0	0	0.505859	NA	-0.395371	NA
ENSFCAG00000002625	D1	21619084	21619302	1	NRGN	neurogranin [Source:HGNC Symbol;Acc:HGNC:8000]	3	0	0	0	0	10	0	0	0	0	0	0	18	20	-6.05238	0.00770965	1.06679	NA
ENSFCAG00000002626	E3	10747574	10749247	-1			269	184	378	229	57	169	149	183	234	118	187	174	320	57	-0.401101	0.80561	-0.400667	0.472831
ENSFCAG00000002630	D3	28905826	28929444	-1	PPM1F	protein phosphatase, Mg2+/Mn2+ dependent 1F [Source:HGNC Symbol;Acc:HGNC:19388]	669	954	2132	1479	3056	5160	4811	2753	3319	2881	5473	4722	1699	804	-0.591551	0.732597	0.0356148	0.96252
ENSFCAG00000002631	D3	28941162	28961110	-1	TOP3B	topoisomerase (DNA) III beta [Source:HGNC Symbol;Acc:HGNC:11993]	328	109	170	163	56	307	238	168	102	55	138	113	138	35	-0.585731	0.659285	0.823622	0.123958
ENSFCAG00000002632	D3	13659437	13765610	1	FBXW8	F-box and WD repeat domain containing 8 [Source:HGNC Symbol;Acc:HGNC:13597]	842	566	628	829	620	1408	784	609	1206	679	1258	1586	281	73	0.443016	0.766018	-0.376792	0.488031
ENSFCAG00000002633	D3	13773093	13800893	-1	TESC	tescalcin [Source:HGNC Symbol;Acc:HGNC:26065]	33	0	12	6	0	0	0	0	0	0	2	2	62	2	-2.90159	0.161971	-0.673095	NA
ENSFCAG00000002634	D3	13857171	13901860	-1	FBXO21	F-box protein 21 [Source:HGNC Symbol;Acc:HGNC:13592]	1543	351	544	386	158	228	352	494	226	158	280	449	84	74	-0.421484	0.847287	0.204735	0.764221
ENSFCAG00000002636	E1	37973058	37974244	-1	NXPH3	neurexophilin 3 [Source:HGNC Symbol;Acc:HGNC:8077]	0	0	0	12	0	6	40	31	104	10	190	149	2	0	0.79168	NA	-2.19728	0.0252723
ENSFCAG00000002637	E1	37934701	37954379	1	SPOP	speckle type BTB/POZ protein [Source:HGNC Symbol;Acc:HGNC:11254]	1439	571	1173	792	233	437	936	1350	1003	587	1581	1228	462	134	-0.0618191	0.974719	-0.559739	0.382325
ENSFCAG00000002638	E1	37865669	37871670	1	SLC35B1	solute carrier family 35 member B1 [Source:HGNC Symbol;Acc:HGNC:20798]	845	1058	1145	651	275	1122	1758	1304	1218	1094	1624	1642	603	210	0.207309	0.904965	-0.41657	0.473526
ENSFCAG00000002639	E1	37844427	37863859	1	FAM117A	family with sequence similarity 117 member A [Source:HGNC Symbol;Acc:HGNC:24179]	10	113	249	448	66	28	248	144	116	74	168	84	85	32	1.33641	0.46806	0.150197	0.892763
ENSFCAG00000002640	E1	37765917	37798136	-1	KAT7	lysine acetyltransferase 7 [Source:HGNC Symbol;Acc:HGNC:17016]	1369	742	1887	1120	243	341	1036	891	361	233	354	462	1008	362	-0.288606	0.831719	0.781962	0.17205
ENSFCAG00000002641	E1	37751743	37757662	1	TAC4	tachykinin 4 (hemokinin) [Source:HGNC Symbol;Acc:HGNC:16641]	0	2	0	0	0	1	0	0	0	0	0	0	0	0	0.779027	NA	0.217113	NA
ENSFCAG00000002643	E1	37621069	37624501	1			0	0	2	0	0	0	0	0	0	2	4	0	44	4	-4.21784	0.118446	-0.944743	NA
ENSFCAG00000002645	D1	21250883	21251812	-1	OR8B4	olfactory receptor family 8 subfamily B member 4 (gene/pseudogene) [Source:HGNC Symbol;Acc:HGNC:8473]	0	0	21	6	0	0	0	0	0	0	0	0	0	0	2.4269	NA	NA	NA
ENSFCAG00000002648	X	107185867	107199117	-1	IGSF1	immunoglobulin superfamily member 1 [Source:HGNC Symbol;Acc:HGNC:5948]	126	0	0	4	0	0	0	0	0	0	0	0	0	0	-3.14883	NA	NA	NA
ENSFCAG00000002652	E2	46388974	46581366	1	TANGO6	transport and golgi organization 6 homolog [Source:HGNC Symbol;Acc:HGNC:25749]	1242	284	477	271	108	310	714	543	493	312	1044	1045	342	174	-1.15643	0.245663	-0.747592	0.228182
ENSFCAG00000002653	D1	115425423	115432926	-1	TNNT3	troponin T3, fast skeletal type [Source:HGNC Symbol;Acc:HGNC:11950]	165673	137	126	231	0	0	0	0	0	0	0	0	0	0	-3.32175	NA	NA	NA
ENSFCAG00000002654	B2	64764498	65195364	1	ADGRB3	adhesion G protein-coupled receptor B3 [Source:HGNC Symbol;Acc:HGNC:945]	23	1	0	0	0	0	0	0	0	0	2	0	22	32	-6.10089	0.000693026	-0.395371	NA
ENSFCAG00000002655	X	47224382	47226286	1	USP51	ubiquitin specific peptidase 51 [Source:HGNC Symbol;Acc:HGNC:23086]	26	62	133	32	44	48	54	60	36	22	24	18	0	0	2.8039	0.208569	1.0181	0.14664
ENSFCAG00000002656	JH408329.1	3773	6169	1			41	398	136	51	53	108	167	142	7	8	58	54	27	32	1.7171	0.331957	1.89376	0.00713115
ENSFCAG00000002657	JH409009.1	283231	285807	1	GPRASP2	G protein-coupled receptor associated sorting protein 2 [Source:HGNC Symbol;Acc:HGNC:25169]	53	10	322	54	10	6	4	4	0	0	0	0	240	2	-0.55859	0.863507	3.20846	0.0200146
ENSFCAG00000002658	C2	71293126	71339365	-1	TNK2	tyrosine kinase non receptor 2 [Source:HGNC Symbol;Acc:HGNC:19297]	276	156	230	353	224	975	966	591	576	156	1790	1090	1435	856	-2.90744	0.02528	-0.300906	0.732771
ENSFCAG00000002659	D4	46205892	46222367	-1	PLIN2	perilipin 2 [Source:HGNC Symbol;Acc:HGNC:248]	7858	1337	4127	8673	411	1486	366	665	1861	3618	2422	9957	714	652	0.295493	0.896047	-2.43153	4.52911e-05
ENSFCAG00000002661	D1	116861425	116862747	-1			0	0	0	0	0	0	0	0	0	0	0	0	0	0	NA	NA	NA	NA
ENSFCAG00000002662	D1	116856089	116859742	-1	ODF3	outer dense fiber of sperm tails 3 [Source:HGNC Symbol;Acc:HGNC:19905]	0	0	1	4	2	1	6	2	0	0	0	4	0	0	1.11548	NA	0.938912	0.60506
ENSFCAG00000002663	B3	101023229	101040407	1	C14orf166	chromosome 14 open reading frame 166 [Source:HGNC Symbol;Acc:HGNC:23169]	14229	5233	8160	7937	7116	10411	10532	10233	13687	13621	13618	15364	3338	1215	-0.102706	0.95453	-0.526172	0.253351
ENSFCAG00000002664	D1	116851066	116852946	1	BET1L	Bet1 golgi vesicular membrane trafficking protein like [Source:HGNC Symbol;Acc:HGNC:19348]	670	665	762	539	295	927	714	337	728	523	751	518	299	230	0.0434896	0.983066	-0.210957	0.760849
ENSFCAG00000002665	B3	101041634	101108412	-1	NID2	nidogen 2 [Source:HGNC Symbol;Acc:HGNC:13389]	347	623	2174	2047	1117	3110	8188	6928	1176	577	931	726	146	220	1.61035	0.167895	2.27471	1.5988e-05
ENSFCAG00000002668	D1	116824435	116843309	1	SIRT3	sirtuin 3 [Source:HGNC Symbol;Acc:HGNC:14931]	547	280	272	143	235	492	612	592	408	224	234	276	84	19	0.110876	0.969128	0.673083	0.185582
ENSFCAG00000002669	D1	116811251	116824504	-1	PSMD13	proteasome 26S subunit, non-ATPase 13 [Source:HGNC Symbol;Acc:HGNC:9558]	4581	1579	2513	2757	2095	3883	3738	5220	2323	1934	2361	2624	922	491	-0.136902	0.937146	0.667135	0.0969832
ENSFCAG00000002671	E2	10430873	10457818	-1	MARK4	microtubule affinity regulating kinase 4 [Source:HGNC Symbol;Acc:HGNC:13538]	306	57	201	161	98	344	166	192	110	43	183	365	511	164	-2.15761	0.039759	0.299259	0.720418
ENSFCAG00000002672	E2	10421276	10428721	1	CKM	creatine kinase, M-type [Source:HGNC Symbol;Acc:HGNC:1994]	1782819	2080	2184	2332	2	6	2	11	4	0	8	54	0	2	-3.75868	NA	-1.07816	0.458745
ENSFCAG00000002673	C1	94161810	94364057	-1	KCND3	potassium voltage-gated channel subfamily D member 3 [Source:HGNC Symbol;Acc:HGNC:6239]	0	2	0	0	0	0	12	0	6	0	10	2	0	0	0.779027	NA	-0.339348	0.875609
ENSFCAG00000002674	C1	206981302	206991735	-1	AP1S3	adaptor related protein complex 1 sigma 3 subunit [Source:HGNC Symbol;Acc:HGNC:18971]	21	228	1740	15	38	99	0	4	4	10	16	36	125	2	2.42097	0.2762	1.04925	0.448458
ENSFCAG00000002676	E2	10400484	10406055	-1	KLC3	kinesin light chain 3 [Source:HGNC Symbol;Acc:HGNC:20717]	14	22	51	62	32	163	98	91	72	29	32	67	475	399	-3.85615	0.0156443	0.81333	0.219104
ENSFCAG00000002677	C1	207064271	207090583	-1	WDFY1	WD repeat and FYVE domain containing 1 [Source:HGNC Symbol;Acc:HGNC:20451]	806	1963	4236	2246	989	6539	5290	4195	2919	1621	5168	6167	1035	549	0.791178	0.550465	0.0731936	0.931011
ENSFCAG00000002678	C1	207111157	207124037	1	MRPL44	mitochondrial ribosomal protein L44 [Source:HGNC Symbol;Acc:HGNC:16650]	3267	1514	2035	1236	963	1540	2216	2687	1152	1296	1614	1323	608	360	-0.0937002	0.96377	0.410516	0.432945
ENSFCAG00000002679	E2	10384399	10400719	1	ERCC2	ERCC excision repair 2, TFIIH core complex helicase subunit [Source:HGNC Symbol;Acc:HGNC:3434]	65	74	220	195	155	813	665	531	358	126	263	276	42	76	0.115769	0.964968	0.961409	0.0640026
ENSFCAG00000002680	C1	207131385	207157751	-1	SERPINE2	serpin family E member 2 [Source:HGNC Symbol;Acc:HGNC:8951]	4886	1561	4659	10559	7723	22466	15786	13670	41570	33476	61570	77149	1799	2071	0.00501509	0.998604	-1.78639	1.22547e-08
ENSFCAG00000002682	D3	27129507	27176616	1	TXNRD2	thioredoxin reductase 2 [Source:HGNC Symbol;Acc:HGNC:18155]	545	146	355	78	45	122	79	77	181	114	162	248	124	59	-0.679949	0.680804	-1.08531	0.013063
ENSFCAG00000002684	D3	27106858	27112843	-1	COMT	catechol-O-methyltransferase [Source:HGNC Symbol;Acc:HGNC:2228]	896	312	962	583	508	1713	1176	1358	913	854	998	1272	154	134	0.150926	0.934981	0.168036	0.75437
ENSFCAG00000002685	E2	36754882	36765989	1	ADGRG5	adhesion G protein-coupled receptor G5 [Source:HGNC Symbol;Acc:HGNC:19010]	1	0	16	2	0	0	0	0	0	0	0	0	0	0	1.81591	NA	NA	NA
ENSFCAG00000002686	D3	27084362	27104773	1	ARVCF	armadillo repeat gene deleted in velocardiofacial syndrome [Source:HGNC Symbol;Acc:HGNC:728]	360	87	205	53	56	86	72	39	60	20	160	115	70	20	-0.584401	0.759297	-0.235029	0.809515
ENSFCAG00000002687	E2	36902510	36921576	1	KATNB1	katanin regulatory subunit B1 [Source:HGNC Symbol;Acc:HGNC:6217]	96	280	362	180	230	965	729	472	373	135	486	457	236	164	-0.39047	0.856583	0.707207	0.176804
ENSFCAG00000002688	D3	27016874	27040132	-1	TANGO2	transport and golgi organization 2 homolog [Source:HGNC Symbol;Acc:HGNC:25439]	1697	57	144	19	32	91	58	45	78	12	227	241	16	2	-2.44118	NA	-1.02879	0.216408
ENSFCAG00000002689	E2	36923519	36965515	-1	KIFC3	kinesin family member C3 [Source:HGNC Symbol;Acc:HGNC:6326]	2	78	197	160	95	340	173	80	255	52	386	252	218	190	-1.3	0.598622	-0.35704	0.684686
ENSFCAG00000002691	E2	37033315	37096614	-1	CNGB1	cyclic nucleotide gated channel beta 1 [Source:HGNC Symbol;Acc:HGNC:2151]	0	0	0	9	0	0	0	0	0	0	0	0	0	0	1.56401	NA	NA	NA
ENSFCAG00000002693	E2	37125235	37134707	1	USB1	U6 snRNA biogenesis phosphodiesterase 1 [Source:HGNC Symbol;Acc:HGNC:25792]	16	6	39	16	4	14	6	15	14	2	0	18	13	2	0.227899	0.938707	0.174532	0.92575
ENSFCAG00000002694	E2	37148305	37167467	1	MMP15	matrix metallopeptidase 15 [Source:HGNC Symbol;Acc:HGNC:7161]	56	4	0	10	6	2	0	0	8	6	8	20	0	0	-1.19584	NA	-1.29766	0.378164
ENSFCAG00000002698	C1	99842550	99859790	1	HAO2	hydroxyacid oxidase 2 [Source:HGNC Symbol;Acc:HGNC:4810]	2	8	0	6	0	0	0	0	0	0	0	0	0	0	1.72639	NA	NA	NA
ENSFCAG00000002699	D2	89511893	89513427	-1			0	6	0	0	0	7	2	4	2	4	0	2	0	0	1.60553	NA	0.189006	0.933534
ENSFCAG00000002701	B1	44794749	44795624	-1			153	296	567	617	40	63	75	115	26	24	84	101	15	6	2.82621	0.0164438	0.432216	0.58617
ENSFCAG00000002702	A3	81849490	81888214	-1	XPO1	exportin 1 [Source:HGNC Symbol;Acc:HGNC:12825]	17904	13917	17120	26146	16496	31233	24617	28268	14970	15727	13335	16561	3847	2065	0.905571	0.428147	0.684839	0.127616
ENSFCAG00000002703	A3	65030462	65063591	1	KANSL3	KAT8 regulatory NSL complex subunit 3 [Source:HGNC Symbol;Acc:HGNC:25473]	2091	377	1141	826	314	1025	521	435	292	150	610	654	655	326	-0.92779	0.347924	0.509828	0.402053
ENSFCAG00000002704	E1	51097965	51107577	-1	SLC16A6	solute carrier family 16 member 6 [Source:HGNC Symbol;Acc:HGNC:10927]	97	15	48	152	0	0	19	24	4	2	46	15	116	48	-1.20648	0.470239	-0.426743	0.81538
ENSFCAG00000002706	E1	51130465	51198615	1	ARSG	arylsulfatase G [Source:HGNC Symbol;Acc:HGNC:24102]	108	16	33	1	0	4	12	24	6	6	12	50	0	0	-0.694962	NA	-0.692482	0.633606
ENSFCAG00000002708	E1	51197708	51224985	-1	WIPI1	WD repeat domain, phosphoinositide interacting 1 [Source:HGNC Symbol;Acc:HGNC:25471]	1438	434	1465	788	101	345	777	607	1182	766	1903	2076	475	162	-0.11758	0.946398	-1.66363	0.00127738
ENSFCAG00000002712	B3	61869016	61880021	1	ZSCAN29	zinc finger and SCAN domain containing 29 [Source:HGNC Symbol;Acc:HGNC:26673]	1082	232	751	415	259	858	510	624	222	269	320	262	539	279	-1.16589	0.202952	0.958945	0.0288063
ENSFCAG00000002714	B4	993303	994512	-1			52347	731	1353	1781	462	759	1747	1830	2149	2772	3212	4721	701	369	-3.3269	NA	-1.40846	0.00408673
ENSFCAG00000002716	C1	193106128	193298803	-1	PLEKHM3	pleckstrin homology domain containing M3 [Source:HGNC Symbol;Acc:HGNC:34006]	1819	586	1269	557	142	712	559	331	558	306	1124	738	3055	1278	-2.27202	0.0264434	-0.641826	0.251277
ENSFCAG00000002718	D2	58279092	58283354	1	LCOR	ligand dependent nuclear receptor corepressor [Source:HGNC Symbol;Acc:HGNC:29503]	820	221	455	498	61	149	196	319	87	70	114	179	78	11	0.330892	0.897046	0.656706	0.277663
ENSFCAG00000002719	D2	58299242	58471313	-1	SLIT1	slit guidance ligand 1 [Source:HGNC Symbol;Acc:HGNC:11085]	11	0	0	0	2	0	0	0	0	0	0	1	0	0	-2.2704	NA	0.223959	NA
ENSFCAG00000002720	D2	58584422	58585438	1	FRAT1	frequently rearranged in advanced T-cell lymphomas 1 [Source:HGNC Symbol;Acc:HGNC:3944]	4	0	12	12	6	5	2	2	2	0	0	0	14	0	-0.40233	0.931359	1.74344	0.266465
ENSFCAG00000002723	C1	101875077	101876597	-1	ANKRD34A	ankyrin repeat domain 34A [Source:HGNC Symbol;Acc:HGNC:27639]	16	0	3	3	2	0	0	0	4	2	0	0	12	0	-2.20733	0.467787	-0.370634	NA
ENSFCAG00000002725	D4	57868022	57869958	-1	AQP3	aquaporin 3 (Gill blood group) [Source:HGNC Symbol;Acc:HGNC:636]	29	0	29	0	0	0	0	0	0	2	2	0	256	257	-5.01491	0.0148884	-0.773946	NA
ENSFCAG00000002726	E2	51196590	51253856	-1	GLG1	golgi glycoprotein 1 [Source:HGNC Symbol;Acc:HGNC:4316]	4858	4649	5177	6293	1059	3264	4897	3893	5084	4275	8389	10266	2740	943	0.371983	0.768884	-1.08856	0.0107712
ENSFCAG00000002729	D4	29390880	29479075	1	ERCC6L2	ERCC excision repair 6 like 2 [Source:HGNC Symbol;Acc:HGNC:26922]	2472	737	3399	1452	395	409	776	506	727	590	945	739	915	268	0.0722487	0.973048	-0.447193	0.405944
ENSFCAG00000002732	D4	29751414	29799106	-1	HSD17B3	hydroxysteroid 17-beta dehydrogenase 3 [Source:HGNC Symbol;Acc:HGNC:5212]	0	33	18	4	0	0	0	0	0	2	0	0	0	0	4.59016	0.0679715	-0.395371	NA
ENSFCAG00000002733	D1	73468681	73597611	1	INSC	inscuteable homolog (Drosophila) [Source:HGNC Symbol;Acc:HGNC:33116]	22	29	8	9	16	85	1	4	10	0	4	2	0	14	-0.287269	0.942222	2.0358	0.115044
ENSFCAG00000002736	C2	150487334	150488404	1	CX3CR1	C-X3-C motif chemokine receptor 1 [Source:HGNC Symbol;Acc:HGNC:2558]	0	24	112	0	0	0	0	0	0	0	0	0	12	0	1.83399	0.610548	NA	NA
ENSFCAG00000002737	C2	150398434	150399501	-1	CCR8	C-C motif chemokine receptor 8 [Source:HGNC Symbol;Acc:HGNC:1609]	0	0	10	0	0	0	0	0	0	0	0	0	0	0	1.54024	NA	NA	NA
ENSFCAG00000002738	C2	150364180	150381931	-1	SLC25A38	solute carrier family 25 member 38 [Source:HGNC Symbol;Acc:HGNC:26054]	134	187	229	275	106	294	141	86	259	109	175	174	121	24	0.69658	0.609234	-0.180135	0.828779
ENSFCAG00000002739	C2	150338571	150343135	-1			10655	3696	2711	6937	8833	31391	15761	18661	17496	9962	22319	21618	6367	2157	-1.03686	0.367782	0.0629157	0.920845
ENSFCAG00000002740	F1	68470524	68478151	-1	CHTOP	chromatin target of PRMT1 [Source:HGNC Symbol;Acc:HGNC:24511]	1368	624	899	648	164	278	458	519	331	352	547	576	272	39	0.271417	0.901761	-0.341146	0.537624
ENSFCAG00000002741	D4	61939727	61941286	1			0	6	10	0	2	6	10	2	0	0	49	56	2	0	1.30709	NA	-1.57445	0.266442
ENSFCAG00000002742	D4	62024286	62105456	1	CCDC180	coiled-coil domain containing 180 [Source:HGNC Symbol;Acc:HGNC:29303]	0	2	0	6	2	0	0	0	0	0	0	1	0	0	1.57789	NA	0.223959	NA
ENSFCAG00000002743	F1	68436399	68441296	-1			58	12	31	10	2	5	3	10	2	1	0	0	0	0	0.0052068	0.99925	1.61596	0.290692
ENSFCAG00000002744	F1	68380264	68418045	-1	INTS3	integrator complex subunit 3 [Source:HGNC Symbol;Acc:HGNC:26153]	1013	1158	1938	1079	230	514	723	666	568	417	1017	996	3289	888	-1.2354	0.385665	-0.452925	0.334195
ENSFCAG00000002745	D4	62136058	62196965	1	TDRD7	tudor domain containing 7 [Source:HGNC Symbol;Acc:HGNC:30831]	2281	363	906	662	69	150	77	40	92	89	492	647	241	84	-0.532206	0.783126	-1.59981	0.0267688
ENSFCAG00000002746	A2	96459450	96703612	-1	CDK6	cyclin dependent kinase 6 [Source:HGNC Symbol;Acc:HGNC:1777]	77	626	431	1184	564	1416	2124	2108	745	321	1404	1005	150	173	1.14999	0.50976	0.848208	0.103542
ENSFCAG00000002747	D3	27661078	27763200	1	CLTCL1	clathrin heavy chain like 1 [Source:HGNC Symbol;Acc:HGNC:2093]	14723	19	24	15	0	6	0	2	0	0	0	8	0	0	-3.76665	NA	0.0268392	NA
ENSFCAG00000002749	F1	68374602	68378674	-1	SLC27A3	solute carrier family 27 member 3 [Source:HGNC Symbol;Acc:HGNC:10997]	67	19	134	106	2	48	16	12	49	36	32	28	210	81	-1.61673	0.296205	-1.04669	0.270538
ENSFCAG00000002750	D3	27545550	27619849	1	HIRA	histone cell cycle regulator [Source:HGNC Symbol;Acc:HGNC:4916]	873	639	1053	427	630	1754	1069	1005	675	544	730	990	287	112	0.33076	0.834948	0.591166	0.151508
ENSFCAG00000002751	F1	68311423	68350281	1	GATAD2B	GATA zinc finger domain containing 2B [Source:HGNC Symbol;Acc:HGNC:30778]	225	116	226	101	2	23	10	21	3	8	16	42	62	0	0.470045	0.877869	-0.248862	0.867737
ENSFCAG00000002752	D3	27522219	27526181	-1	MRPL40	mitochondrial ribosomal protein L40 [Source:HGNC Symbol;Acc:HGNC:14491]	750	123	230	255	375	1565	842	1070	762	560	729	722	174	98	-1.14697	0.263539	0.370091	0.472447
ENSFCAG00000002753	D1	108242991	108244916	-1			1	4	2	0	0	0	0	0	0	0	0	0	0	0	1.11268	NA	NA	NA
ENSFCAG00000002755	E1	16848148	16983653	-1	TAOK1	TAO kinase 1 [Source:HGNC Symbol;Acc:HGNC:29259]	3846	1133	3611	1610	136	339	417	654	384	409	1144	1252	1004	313	-0.0826236	0.970072	-0.960222	0.0886599
ENSFCAG00000002756	E1	16827928	16832297	1	ABHD15	abhydrolase domain containing 15 [Source:HGNC Symbol;Acc:HGNC:26971]	20	22	72	16	17	22	58	28	27	0	10	23	47	0	0.00158901	0.9996	1.0054	0.369476
ENSFCAG00000002757	E1	16822047	16825813	-1	TP53I13	tumor protein p53 inducible protein 13 [Source:HGNC Symbol;Acc:HGNC:25102]	3	32	71	64	22	121	43	56	107	20	181	140	81	10	-0.206333	0.949768	-0.791645	0.314522
ENSFCAG00000002758	E1	16805658	16820233	1	GIT1	GIT ArfGAP 1 [Source:HGNC Symbol;Acc:HGNC:4272]	84	127	309	134	46	154	149	147	143	80	416	457	256	104	-0.731471	0.684352	-1.0093	0.0941353
ENSFCAG00000002759	E1	16785059	16801999	-1	ANKRD13B	ankyrin repeat domain 13B [Source:HGNC Symbol;Acc:HGNC:26363]	15	17	10	8	14	24	35	21	60	17	31	37	34	13	-1.52626	0.409487	-0.572968	0.496761
ENSFCAG00000002760	E1	16777782	16783341	1	CORO6	coronin 6 [Source:HGNC Symbol;Acc:HGNC:21356]	1584	8	0	2	4	2	12	12	70	12	82	97	0	0	-3.02137	NA	-2.69245	0.00055645
ENSFCAG00000002761	E1	16619468	16767191	1	SSH2	slingshot protein phosphatase 2 [Source:HGNC Symbol;Acc:HGNC:30580]	4548	458	1394	554	81	129	124	142	108	174	349	389	266	165	-1.07987	0.542326	-0.954896	0.0726959
ENSFCAG00000002762	C1	36232392	36252137	1	CYP4B1	cytochrome P450 family 4 subfamily B member 1 [Source:HGNC Symbol;Acc:HGNC:2644]	357	76	244	156	30	82	319	222	769	335	782	957	178	308	-1.94997	0.101875	-2.06076	0.000547535
ENSFCAG00000002763	C1	152855255	152857534	-1	FIGN	fidgetin, microtubule severing factor [Source:HGNC Symbol;Acc:HGNC:13285]	80	36	44	2	0	0	10	24	2	0	2	0	52	0	-0.760292	0.816625	1.65177	0.301537
ENSFCAG00000002766	C1	36255542	36278828	-1			11	37	8	3	0	4	0	6	20	1	27	10	0	25	-0.602633	0.87685	-1.90693	0.151746
ENSFCAG00000002768	B2	17606048	17698421	-1	SYCP2L	synaptonemal complex protein 2 like [Source:HGNC Symbol;Acc:HGNC:21537]	0	5	0	4	0	3	0	0	0	0	0	0	0	0	1.77463	NA	0.57693	NA
ENSFCAG00000002773	B2	42149531	42154430	-1	TREML1	triggering receptor expressed on myeloid cells like 1 [Source:HGNC Symbol;Acc:HGNC:20434]	0	2	0	16	0	0	0	0	0	0	0	0	0	0	2.12566	NA	NA	NA
ENSFCAG00000002774	B2	42158512	42162809	-1	TREM2	triggering receptor expressed on myeloid cells 2 [Source:HGNC Symbol;Acc:HGNC:17761]	0	15	27	73	0	0	0	0	0	0	0	0	0	0	5.54323	0.00742941	NA	NA
ENSFCAG00000002776	B2	42219496	42229473	-1	TREM1	triggering receptor expressed on myeloid cells 1 [Source:HGNC Symbol;Acc:HGNC:17760]	4	28	153	705	0	0	0	0	0	0	0	0	0	0	6.52055	9.8251e-05	NA	NA
ENSFCAG00000002777	B3	99969814	99998902	1	ABHD12B	abhydrolase domain containing 12B [Source:HGNC Symbol;Acc:HGNC:19837]	36	30	127	42	2	4	3	10	8	16	132	38	113	163	-2.09212	0.206034	-2.76367	0.00304031
ENSFCAG00000002778	B3	99999575	100040827	-1	PYGL	phosphorylase, glycogen, liver [Source:HGNC Symbol;Acc:HGNC:9725]	1570	951	2603	1932	332	1038	2935	3054	3238	2799	3973	4996	1577	912	-0.559725	0.680804	-1.07594	0.0894883
ENSFCAG00000002779	B3	100073799	100183885	-1	TRIM9	tripartite motif containing 9 [Source:HGNC Symbol;Acc:HGNC:16288]	0	2	2	12	6	34	130	168	0	4	14	5	0	1	1.71387	NA	3.2379	0.000578947
ENSFCAG00000002780	B3	100289875	100304603	1	TMX1	thioredoxin related transmembrane protein 1 [Source:HGNC Symbol;Acc:HGNC:15487]	524	2333	3849	2622	1618	2370	3469	2952	2340	2572	1444	1589	274	256	2.13962	0.0127419	0.272033	0.711531
ENSFCAG00000002782	F2	79489938	79543256	-1	AGO2	argonaute 2, RISC catalytic component [Source:HGNC Symbol;Acc:HGNC:3263]	1077	502	639	1062	252	851	388	604	375	280	525	620	315	170	0.0334322	0.986749	0.221428	0.699024
ENSFCAG00000002784	D3	67814652	67921006	1	RNF165	ring finger protein 165 [Source:HGNC Symbol;Acc:HGNC:31696]	4	0	4	2	0	0	4	4	0	0	0	0	0	0	0.16418	NA	1.01754	NA
ENSFCAG00000002785	D3	67935051	68101041	-1			3	2	0	8	0	2	2	40	0	0	0	0	0	2	0.038821	NA	2.93923	NA
ENSFCAG00000002786	D3	68118717	68154196	-1	ST8SIA5	ST8 alpha-N-acetyl-neuraminide alpha-2,8-sialyltransferase 5 [Source:HGNC Symbol;Acc:HGNC:17827]	374	82	170	310	181	2492	3302	1944	234	81	237	330	46	54	-0.188207	0.931359	2.89195	1.13429e-06
ENSFCAG00000002787	D3	68227694	68291588	-1	PIAS2	protein inhibitor of activated STAT 2 [Source:HGNC Symbol;Acc:HGNC:17311]	4236	1404	2057	1994	807	2405	2559	2198	1154	1090	1510	1608	738	127	0.00936112	0.997087	0.504872	0.205853
ENSFCAG00000002788	D3	68416553	68465540	-1	HDHD2	haloacid dehalogenase like hydrolase domain containing 2 [Source:HGNC Symbol;Acc:HGNC:25364]	1091	135	182	141	188	657	437	442	532	297	677	466	205	72	-1.69959	0.129558	-0.22039	0.692057
ENSFCAG00000002791	JH409826.1	267	1340	-1	P2RY8	purinergic receptor P2Y8 [Source:HGNC Symbol;Acc:HGNC:15524]	0	0	6	0	0	0	0	0	0	0	0	0	0	0	1.16872	NA	NA	NA
ENSFCAG00000002792	D1	112725445	112749057	1	TPCN2	two pore segment channel 2 [Source:HGNC Symbol;Acc:HGNC:20820]	47	142	337	238	161	393	362	233	546	186	372	406	276	94	-0.369699	0.872956	-0.374569	0.518711
ENSFCAG00000002794	X	8259014	8271418	1	MSL3	male-specific lethal 3 homolog (Drosophila) [Source:HGNC Symbol;Acc:HGNC:7370]	2205	286	406	337	244	248	112	189	286	247	233	401	72	66	-1.04998	0.592825	-0.345579	0.666666
ENSFCAG00000002796	B1	75561775	75563195	1			21	30	5	0	0	0	4	0	0	0	0	0	10	0	0.299241	0.949628	0.729118	NA
ENSFCAG00000002797	C1	221001362	221037538	1	SEPT2	septin 2 [Source:HGNC Symbol;Acc:HGNC:7729]	5951	17394	21938	12873	20650	40666	32774	23544	31753	26234	29746	38003	6683	3044	0.885085	0.476434	-0.0730635	0.908025
ENSFCAG00000002801	C1	221054943	221145200	1	FARP2	FERM, ARH/RhoGEF and pleckstrin domain protein 2 [Source:HGNC Symbol;Acc:HGNC:16460]	320	284	619	155	135	294	335	336	162	94	424	343	551	289	-1.14362	0.440691	0.198369	0.777335
ENSFCAG00000002802	B2	4843524	4905217	1			1329	38	288	707	0	0	2	0	0	0	2	6	76	7	-0.450228	0.884781	-0.570136	NA
ENSFCAG00000002803	C1	221143356	221157413	-1	STK25	serine/threonine kinase 25 [Source:HGNC Symbol;Acc:HGNC:11404]	399	238	441	379	537	1552	1143	835	1070	424	967	1108	240	91	-0.116335	0.937955	0.205379	0.722667
ENSFCAG00000002804	B2	4587276	4640419	1	CMAH	cytidine monophospho-N-acetylneuraminic acid hydroxylase [Source:RefSeq peptide;Acc:NP_001231914]	378	45	452	23	0	0	110	77	2	0	30	2	22	18	0.022845	0.994574	1.14377	0.512085
ENSFCAG00000002806	B4	133895368	133904696	1	POLR2F	RNA polymerase II subunit F [Source:HGNC Symbol;Acc:HGNC:9193]	638	65	182	169	140	864	333	281	257	144	531	300	193	115	-1.73502	0.044358	0.344798	0.642892
ENSFCAG00000002807	B4	133909766	133918496	-1	SOX10	SRY-box 10 [Source:HGNC Symbol;Acc:HGNC:11190]	9	0	2	3	6	2	34	8	4	0	0	0	56	20	-4.75107	0.00538989	2.37458	0.0847049
ENSFCAG00000002809	B4	133979225	133998616	1	PICK1	protein interacting with PRKCA 1 [Source:HGNC Symbol;Acc:HGNC:9394]	169	66	63	20	44	236	175	125	74	34	94	88	141	48	-1.75751	0.177437	0.92172	0.0948934
ENSFCAG00000002811	B4	134008021	134034359	-1	BAIAP2L2	BAI1 associated protein 2 like 2 [Source:HGNC Symbol;Acc:HGNC:26203]	0	0	2	0	0	0	0	5	0	0	1	0	9	0	-1.70554	NA	0.591893	NA
ENSFCAG00000002812	B4	134035967	134081749	-1	PLA2G6	phospholipase A2 group VI [Source:HGNC Symbol;Acc:HGNC:9039]	390	34	131	232	30	98	129	128	96	24	111	211	450	124	-2.08118	0.0735682	-0.127023	0.899181
ENSFCAG00000002814	B4	134176725	134200604	-1	CSNK1E	casein kinase 1 epsilon [Source:HGNC Symbol;Acc:HGNC:2453]	535	557	916	793	827	1502	808	466	1034	693	1298	702	1247	1124	-1.57209	0.26265	0.0367226	0.97123
ENSFCAG00000002816	B4	134273831	134284717	1	KDELR3	KDEL endoplasmic reticulum protein retention receptor 3 [Source:HGNC Symbol;Acc:HGNC:6306]	55	627	973	757	412	976	617	569	1250	861	1409	1491	99	50	2.42146	0.0188102	-0.913943	0.0139098
ENSFCAG00000002819	B4	134381424	134449039	-1	FAM227A	family with sequence similarity 227 member A [Source:HGNC Symbol;Acc:HGNC:44197]	20	25	16	14	9	2	3	6	2	0	0	0	2	0	1.28842	0.640799	2.14115	0.146783
ENSFCAG00000002820	B4	134466775	134468193	1	TOMM22	translocase of outer mitochondrial membrane 22 [Source:HGNC Symbol;Acc:HGNC:18002]	1097	188	490	410	685	1158	865	1107	804	566	771	523	135	132	-0.69161	0.642892	0.513393	0.318953
ENSFCAG00000002821	B4	134471914	134480550	-1	JOSD1	Josephin domain containing 1 [Source:HGNC Symbol;Acc:HGNC:28953]	740	354	1497	556	329	1103	1176	667	754	398	1104	1182	459	108	0.21621	0.9052	-0.0548717	0.93807
ENSFCAG00000002822	A3	10232979	10241182	1	SALL4	spalt like transcription factor 4 [Source:HGNC Symbol;Acc:HGNC:15924]	8	38	4	0	0	0	0	0	0	0	10	0	0	0	2.10987	NA	-1.03668	NA
ENSFCAG00000002824	E1	2062948	2084818	-1	DLG4	discs large MAGUK scaffold protein 4 [Source:HGNC Symbol;Acc:HGNC:2903]	13	42	134	419	117	385	124	89	105	60	177	160	76	14	1.32658	0.503908	0.55818	0.437368
ENSFCAG00000002825	A2	24372961	24422215	-1	FAM208A	family with sequence similarity 208 member A [Source:HGNC Symbol;Acc:HGNC:30314]	2371	2896	4097	2931	1817	3315	5484	4550	3668	3960	3255	3467	1237	516	0.681133	0.502977	-0.0213941	0.980662
ENSFCAG00000002826	E1	2085784	2091265	1	ACADVL	acyl-CoA dehydrogenase, very long chain [Source:HGNC Symbol;Acc:HGNC:92]	4445	80	501	917	413	1491	977	699	856	370	1333	1300	1006	518	-2.39761	0.0466907	-0.0624293	0.934565
ENSFCAG00000002827	E1	2115255	2120631	1	ELP5	elongator acetyltransferase complex subunit 5 [Source:HGNC Symbol;Acc:HGNC:30617]	454	339	388	694	482	3989	2314	603	1030	250	590	664	1149	323	-1.32406	0.32653	1.33441	0.0546064
ENSFCAG00000002828	C2	123614139	123719812	1	PIK3CB	phosphatidylinositol-4,5-bisphosphate 3-kinase catalytic subunit beta [Source:HGNC Symbol;Acc:HGNC:8976]	2730	2985	5786	13025	1163	2189	950	907	948	1169	1274	1433	6395	3518	-0.392521	0.848755	0.170674	0.822909
ENSFCAG00000002830	D4	52636434	52742274	1	TEK	TEK receptor tyrosine kinase [Source:HGNC Symbol;Acc:HGNC:11724]	1811	216	231	81	10	30	2	4	2	0	0	2	154	42	-1.68568	0.31495	2.56837	0.0472385
ENSFCAG00000002831	D4	52785886	52798758	-1	EQTN	equatorin [Source:HGNC Symbol;Acc:HGNC:1359]	32	0	2	0	0	1	0	0	0	0	0	0	14	0	-3.6613	0.193453	0.217113	NA
ENSFCAG00000002832	B1	191955300	191974086	1	QDPR	quinoid dihydropteridine reductase [Source:HGNC Symbol;Acc:HGNC:9752]	3341	300	615	432	537	1961	458	421	919	465	868	653	346	158	-1.57135	0.231413	0.194882	0.82687
ENSFCAG00000002833	B1	191937432	191944308	-1	CLRN2	clarin 2 [Source:HGNC Symbol;Acc:HGNC:33939]	0	0	0	0	0	0	0	0	0	0	0	0	0	0	NA	NA	NA	NA
ENSFCAG00000002835	B1	191776929	191854327	1	FAM184B	family with sequence similarity 184 member B [Source:HGNC Symbol;Acc:HGNC:29235]	684	79	70	63	35	63	62	70	23	33	92	61	14	37	-1.60551	0.375913	0.215433	0.799915
ENSFCAG00000002836	B1	191675259	191675906	1	DCAF16	DDB1 and CUL4 associated factor 16 [Source:HGNC Symbol;Acc:HGNC:25987]	15	55	62	16	13	15	4	2	2	0	6	0	88	9	-0.487338	0.857389	1.74122	0.218512
ENSFCAG00000002837	E3	6790319	6791326	-1	OR2AE1	olfactory receptor family 2 subfamily AE member 1 [Source:HGNC Symbol;Acc:HGNC:15087]	0	0	0	0	0	0	0	0	0	0	0	0	0	0	NA	NA	NA	NA
ENSFCAG00000002838	B1	133030914	133037066	-1	SPP1	secreted phosphoprotein 1 [Source:HGNC Symbol;Acc:HGNC:11255]	303	985	8004	45331	155	364	21	62	352	219	485	424	837	208	3.89934	0.00934249	-1.04356	0.236461
ENSFCAG00000002839	B1	132955250	133008822	-1	PKD2	polycystin 2, transient receptor potential cation channel [Source:HGNC Symbol;Acc:HGNC:9009]	2145	9663	12210	8398	4965	9276	4191	4099	6893	8850	12366	16116	1965	958	1.74363	0.058102	-0.825135	0.129709
ENSFCAG00000002841	B1	132904461	132947469	1	ABCG2	ATP binding cassette subfamily G member 2 (Junior blood group) [Source:HGNC Symbol;Acc:HGNC:74]	2078	750	1067	434	350	1101	67	50	296	295	726	918	154	44	0.064359	0.983481	-0.312093	0.803284
ENSFCAG00000002843	B2	145782511	145792128	-1	SOD2	superoxide dismutase 2, mitochondrial [Source:HGNC Symbol;Acc:HGNC:11180]	6544	382	2835	9382	206	435	488	559	534	362	825	862	137	85	0.785108	0.777432	-0.562431	0.171822
ENSFCAG00000002844	B2	145821823	145840686	1	WTAP	Wilms tumor 1 associated protein [Source:HGNC Symbol;Acc:HGNC:16846]	1549	564	1503	1313	513	1222	746	1091	600	530	597	1116	430	156	0.233329	0.8842	0.344238	0.497691
ENSFCAG00000002845	B2	145847830	145863986	1	ACAT2	acetyl-CoA acetyltransferase 2 [Source:HGNC Symbol;Acc:HGNC:94]	414	199	210	357	154	463	1087	1240	756	507	701	897	366	180	-1.10277	0.321381	-0.0565888	0.954403
ENSFCAG00000002846	B2	145863756	145875068	-1	TCP1	t-complex 1 [Source:HGNC Symbol;Acc:HGNC:11655]	13748	5002	4947	6769	7914	16423	13866	17078	8297	11060	6184	9802	1418	1064	-0.0813012	0.97313	0.53089	0.346877
ENSFCAG00000002847	B2	145876266	145880570	1	MRPL18	mitochondrial ribosomal protein L18 [Source:HGNC Symbol;Acc:HGNC:14477]	1274	147	405	227	157	891	388	742	421	312	742	746	108	37	-0.902142	0.624617	-0.0667166	0.935038
ENSFCAG00000002848	B2	145881967	145901010	1			2	4	8	10	8	4	0	1	0	0	0	0	0	0	2.30065	NA	2.06605	0.179318
ENSFCAG00000002849	B2	145939546	145940523	1	MAS1	MAS1 proto-oncogene, G protein-coupled receptor [Source:HGNC Symbol;Acc:HGNC:6899]	2	0	0	0	0	0	0	0	0	0	0	0	0	0	-1.1993	NA	NA	NA
ENSFCAG00000002850	B2	146019152	146101865	1	IGF2R	insulin like growth factor 2 receptor [Source:HGNC Symbol;Acc:HGNC:5467]	9819	5906	20536	9058	2718	6884	5356	4850	5913	4189	7821	9561	4709	1623	0.496486	0.700251	-0.430357	0.246902
ENSFCAG00000002851	B2	146110691	146140042	1	SLC22A1	solute carrier family 22 member 1 [Source:HGNC Symbol;Acc:HGNC:10963]	18	7	2	2	2	8	0	0	0	0	0	0	57	0	-2.67588	0.267458	1.1558	NA
ENSFCAG00000002852	B2	146171114	146201039	-1	SLC22A2	solute carrier family 22 member 2 [Source:HGNC Symbol;Acc:HGNC:10966]	0	0	0	45	0	0	0	1	0	0	2	0	12	0	0.538184	NA	-0.193196	NA
ENSFCAG00000002853	X	60545138	60546529	-1	NAP1L2	nucleosome assembly protein 1 like 2 [Source:HGNC Symbol;Acc:HGNC:7638]	1336	159	365	96	264	876	225	375	200	356	196	220	117	61	-1.31837	0.411311	0.657726	0.371128
ENSFCAG00000002855	B4	96417822	96439385	1	CPSF6	cleavage and polyadenylation specific factor 6 [Source:HGNC Symbol;Acc:HGNC:13871]	2103	1526	2095	1832	1152	1988	1934	2357	1125	955	1108	1189	551	211	0.603895	0.634929	0.744561	0.0593464
ENSFCAG00000002857	C1	35099923	35114600	1	AKR1A1	aldo-keto reductase family 1 member A1 [Source:HGNC Symbol;Acc:HGNC:380]	877	1540	853	796	996	3219	5056	6618	5234	3708	4737	5618	641	294	0.254542	0.895132	-0.375032	0.561305
ENSFCAG00000002858	E2	6756077	6764296	-1			21	0	17	22	0	0	0	0	0	0	0	0	0	0	0.597079	0.902609	NA	NA
ENSFCAG00000002859	C1	35125895	35167348	1			1508	1046	1795	2258	1210	2492	2469	2846	945	1238	1022	1276	398	138	0.946756	0.397348	0.918066	0.033682
ENSFCAG00000002860	E2	6712248	6727549	-1			0	0	0	0	0	0	0	0	0	0	0	0	0	0	NA	NA	NA	NA
ENSFCAG00000002861	E2	6671777	6678459	-1	IGLON5	IgLON family member 5 [Source:HGNC Symbol;Acc:HGNC:34550]	0	0	0	0	0	0	0	0	4	2	2	4	0	0	NA	NA	-1.94152	NA
ENSFCAG00000002862	C1	35167064	35171792	-1	CCDC17	coiled-coil domain containing 17 [Source:HGNC Symbol;Acc:HGNC:26574]	226	2	24	14	5	2	20	14	33	8	24	9	12	0	-2.28572	0.341165	-0.739809	0.541618
ENSFCAG00000002863	E2	6659815	6665707	1	VSIG10L	V-set and immunoglobulin domain containing 10 like [Source:HGNC Symbol;Acc:HGNC:27111]	28	0	5	8	4	5	1	0	0	0	0	4	54	30	-3.97805	0.0107379	0.866615	0.642892
ENSFCAG00000002864	C1	35174592	35209392	-1	GPBP1L1	GC-rich promoter binding protein 1 like 1 [Source:HGNC Symbol;Acc:HGNC:28843]	2858	408	1057	860	187	391	488	702	390	235	530	674	197	32	-0.37844	0.88464	-0.0127217	0.988966
ENSFCAG00000002865	E2	6642507	6656647	1	ETFB	electron transfer flavoprotein beta subunit [Source:HGNC Symbol;Acc:HGNC:3482]	1828	26	62	96	146	395	220	267	224	166	258	200	100	50	-3.26578	NA	0.249706	0.662723
ENSFCAG00000002866	E2	6577254	6587080	1			2	0	22	30	0	0	0	0	0	0	0	0	0	0	2.96591	0.348633	NA	NA
ENSFCAG00000002868	D1	60866885	61017256	-1	ARHGEF17	Rho guanine nucleotide exchange factor 17 [Source:HGNC Symbol;Acc:HGNC:21726]	96	206	343	222	144	453	741	410	635	76	1099	1057	348	128	-0.613033	0.745559	-0.591457	0.473129
ENSFCAG00000002869	D1	60840272	60845831	-1	RELT	RELT tumor necrosis factor receptor [Source:HGNC Symbol;Acc:HGNC:13764]	32	64	88	165	30	127	66	82	8	4	56	34	14	32	0.812673	0.669633	1.55567	0.0510405
ENSFCAG00000002870	D1	60807610	60828443	1	FAM168A	family with sequence similarity 168 member A [Source:HGNC Symbol;Acc:HGNC:28999]	30	45	35	35	5	13	33	21	4	0	3	33	1	0	1.8526	0.425771	0.820171	0.558354
ENSFCAG00000002872	B3	31334205	31848478	-1	SCAPER	S-phase cyclin A associated protein in the ER [Source:HGNC Symbol;Acc:HGNC:13081]	3037	897	1882	616	178	304	414	510	222	130	275	299	265	190	-0.17564	0.940792	0.627794	0.17205
ENSFCAG00000002874	D1	103046772	103047710	1			0	0	0	0	0	0	0	0	0	0	0	0	0	0	NA	NA	NA	NA
ENSFCAG00000002875	A3	141585853	141628903	-1	TPO	thyroid peroxidase [Source:HGNC Symbol;Acc:HGNC:12015]	0	2	0	0	0	0	1	0	0	0	0	0	0	0	0.779027	NA	0.217113	NA
ENSFCAG00000002879	E1	33540507	33587090	-1	TOM1L1	target of myb1 like 1 membrane trafficking protein [Source:HGNC Symbol;Acc:HGNC:11983]	213	26	1095	69	97	293	332	210	52	49	35	16	244	13	0.458593	0.879318	2.29183	8.59621e-05
ENSFCAG00000002880	B3	60660849	60709023	-1	TRIM69	tripartite motif containing 69 [Source:HGNC Symbol;Acc:HGNC:17857]	0	4	57	4	0	0	0	0	0	0	0	0	0	0	4.23743	NA	NA	NA
ENSFCAG00000002881	D1	26025336	26101072	1	BARX2	BARX homeobox 2 [Source:HGNC Symbol;Acc:HGNC:956]	8	0	2	0	0	0	0	0	0	2	0	2	344	14	-7.08382	0.000155543	-0.758789	NA
ENSFCAG00000002883	B3	39219937	39231291	-1	FEM1B	fem-1 homolog B [Source:HGNC Symbol;Acc:HGNC:3649]	3653	1938	4099	2934	1025	1840	1852	2200	1967	1421	2669	2558	2762	1027	-0.463769	0.688381	-0.269171	0.521649
ENSFCAG00000002886	A3	29420916	29425932	1	PCED1A	PC-esterase domain containing 1A [Source:HGNC Symbol;Acc:HGNC:16212]	40	32	260	92	54	358	116	168	140	66	284	353	68	38	0.139373	0.95739	-0.23972	0.783408
ENSFCAG00000002888	C1	16947563	16954215	-1	SRSF10	serine and arginine rich splicing factor 10 [Source:HGNC Symbol;Acc:HGNC:16713]	2163	2175	3897	4866	1565	2113	2245	1905	1714	1054	2923	1819	1146	503	0.846006	0.357325	0.183744	0.762321
ENSFCAG00000002889	E2	3448597	3455536	-1	LENG8	leukocyte receptor cluster member 8 [Source:HGNC Symbol;Acc:HGNC:15500]	423	100	254	529	32	208	120	133	72	30	124	144	208	138	-0.602466	0.695733	0.396049	0.598438
ENSFCAG00000002890	D1	76680152	76713238	-1	PTPN5	protein tyrosine phosphatase, non-receptor type 5 [Source:HGNC Symbol;Acc:HGNC:9657]	5	0	8	2	0	0	2	0	12	6	20	22	0	0	0.450468	NA	-3.4821	0.00292699
ENSFCAG00000002892	B1	50488760	50531182	-1	NUGGC	nuclear GTPase, germinal center associated [Source:HGNC Symbol;Acc:HGNC:33550]	41	0	18	2	0	1	0	0	2	2	0	0	0	0	-0.795293	0.868144	-0.588516	NA
ENSFCAG00000002893	B3	76495763	76499307	-1	GZMB	granzyme B [Source:HGNC Symbol;Acc:HGNC:4709]	0	0	15	0	0	0	0	0	0	0	0	0	0	0	1.83829	NA	NA	NA
ENSFCAG00000002894	C1	13834359	13846395	-1	PLA2G2C	phospholipase A2 group IIC [Source:HGNC Symbol;Acc:HGNC:9032]	0	0	0	0	0	0	0	0	0	0	0	0	0	0	NA	NA	NA	NA
ENSFCAG00000002896	C1	13963663	14005402	1	VWA5B1	von Willebrand factor A domain containing 5B1 [Source:HGNC Symbol;Acc:HGNC:26538]	0	0	0	2	0	0	0	0	0	0	0	0	0	0	0.505859	NA	NA	NA
ENSFCAG00000002897	B3	62775249	62850246	-1	GANC	glucosidase alpha, neutral C [Source:HGNC Symbol;Acc:HGNC:4139]	5097	53	245	232	23	61	67	62	66	58	49	68	153	14	-2.96815	0.102801	-0.254456	0.73653
ENSFCAG00000002899	B3	62680759	62710967	1	ZNF106	zinc finger protein 106 [Source:HGNC Symbol;Acc:HGNC:12886]	485216	6057	13934	14291	3325	4325	5748	4512	3298	3630	7373	8616	3848	1783	-3.32006	NA	-0.215099	0.719627
ENSFCAG00000002900	F1	42010463	42018528	1	SOX13	SRY-box 13 [Source:HGNC Symbol;Acc:HGNC:11192]	33	26	34	36	4	27	48	20	21	4	46	6	48	90	-2.09919	0.175257	0.278007	0.843164
ENSFCAG00000002901	A2	87572332	87987165	-1	PCLO	piccolo presynaptic cytomatrix protein [Source:HGNC Symbol;Acc:HGNC:13406]	5589	42	20	31	0	0	0	2	0	0	14	2	80	82	-5.13085	NA	-1.09403	0.527013
ENSFCAG00000002902	F1	42044563	42053851	-1	REN	renin [Source:HGNC Symbol;Acc:HGNC:9958]	0	0	2	0	4	2	0	0	0	0	0	0	0	0	0.428438	NA	1.08322	NA
ENSFCAG00000002903	F1	61417861	61464563	1	RGS5	regulator of G-protein signaling 5 [Source:HGNC Symbol;Acc:HGNC:10001]	1204	113	318	52	0	0	4	3	0	2	2	2	113	23	-1.41522	0.442862	0.0330929	NA
ENSFCAG00000002904	C2	97564048	97595762	1	SERPINI2	serpin family I member 2 [Source:HGNC Symbol;Acc:HGNC:8945]	2	0	0	0	0	0	0	0	2	0	0	7	0	0	-1.1993	NA	-1.01078	NA
ENSFCAG00000002908	D1	92125946	92129077	1	RAG1	recombination activating 1 [Source:HGNC Symbol;Acc:HGNC:9831]	0	2	0	6	0	0	0	0	0	0	8	4	0	0	1.57789	NA	-1.12544	NA
ENSFCAG00000002909	D1	92140953	92142534	-1			0	0	0	0	0	0	0	0	0	0	0	0	0	0	NA	NA	NA	NA
ENSFCAG00000002911	C2	26016562	26049872	-1			22	135	266	72	36	34	48	14	2	2	3	34	676	259	-2.06148	0.269554	1.75877	0.0988161
ENSFCAG00000002913	C1	30640473	30653393	-1	RIMS3	regulating synaptic membrane exocytosis 3 [Source:HGNC Symbol;Acc:HGNC:21292]	0	0	9	2	0	2	0	2	0	0	4	8	0	4	-0.447647	NA	-0.677157	NA
ENSFCAG00000002915	C1	30731128	30761476	1	NFYC	nuclear transcription factor Y subunit gamma [Source:HGNC Symbol;Acc:HGNC:7806]	714	55	189	190	41	95	75	74	54	29	95	38	31	30	-0.909701	0.652665	0.418013	0.553865
ENSFCAG00000002916	C2	155210782	155272289	1	CNOT10	CCR4-NOT transcription complex subunit 10 [Source:HGNC Symbol;Acc:HGNC:23817]	1570	1030	1057	1950	622	899	728	786	986	891	935	1220	299	114	0.794139	0.577536	-0.341904	0.517257
ENSFCAG00000002917	C1	30769488	30822092	1	KCNQ4	potassium voltage-gated channel subfamily Q member 4 [Source:HGNC Symbol;Acc:HGNC:6298]	26	0	0	0	0	0	0	0	0	0	0	0	0	0	-2.8352	NA	NA	NA
ENSFCAG00000002918	C2	155336296	155355573	1	TRIM71	tripartite motif containing 71 [Source:HGNC Symbol;Acc:HGNC:32669]	0	0	0	0	0	0	0	0	0	0	0	0	0	0	NA	NA	NA	NA
ENSFCAG00000002919	C2	155404998	155406080	1	CCR4	C-C motif chemokine receptor 4 [Source:HGNC Symbol;Acc:HGNC:1605]	6	34	80	10	2	0	0	0	0	0	0	0	0	6	1.92637	0.417953	0.421274	NA
ENSFCAG00000002920	C2	155567409	155612037	-1	SUSD5	sushi domain containing 5 [Source:HGNC Symbol;Acc:HGNC:29061]	0	2	16	14	0	28	2	0	0	2	0	2	0	2	1.5694	0.669608	1.28711	NA
ENSFCAG00000002921	C1	46762405	46762743	-1			0	0	0	2	0	10	3	2	13	1	8	2	773	75	-7.34294	0.000504341	-0.634215	0.716191
ENSFCAG00000002925	A1	238861868	238895688	-1	CEP72	centrosomal protein 72 [Source:HGNC Symbol;Acc:HGNC:25547]	8	54	16	32	25	54	0	2	12	2	2	2	20	0	1.29281	0.624617	1.67103	0.223555
ENSFCAG00000002928	A1	66478087	66530415	-1	DZIP1	DAZ interacting zinc finger protein 1 [Source:HGNC Symbol;Acc:HGNC:20908]	169	254	1020	944	518	1183	1587	1366	1570	1092	3403	4394	416	160	0.402436	0.837569	-1.05399	0.0230016
ENSFCAG00000002929	F2	81184655	81188688	-1	LYNX1	Ly6/neurotoxin 1 [Source:HGNC Symbol;Acc:HGNC:29604]	0	0	0	0	0	0	0	0	0	0	0	0	0	0	NA	NA	NA	NA
ENSFCAG00000002930	E2	36313955	36370641	1	NLRC5	NLR family CARD domain containing 5 [Source:HGNC Symbol;Acc:HGNC:29933]	65	162	1072	1304	38	173	396	177	268	124	537	444	140	18	2.44001	0.0657292	-0.783679	0.264507
ENSFCAG00000002931	E2	36395108	36426292	1	CPNE2	copine 2 [Source:HGNC Symbol;Acc:HGNC:2315]	176	245	582	1290	316	1179	810	985	1156	774	1170	1158	306	64	1.01437	0.50918	-0.435096	0.332915
ENSFCAG00000002933	C2	9275874	9283538	-1	CBR3	carbonyl reductase 3 [Source:HGNC Symbol;Acc:HGNC:1549]	115	28	97	32	8	57	101	102	103	173	296	339	80	116	-2.12785	0.101023	-1.74338	0.00726241
ENSFCAG00000002934	E2	36432908	36454451	-1	FAM192A	family with sequence similarity 192 member A [Source:HGNC Symbol;Acc:HGNC:29856]	844	92	280	288	142	467	209	328	195	126	307	469	129	88	-1.03977	0.420711	0.124897	0.866558
ENSFCAG00000002935	C2	9166220	9263771	-1	DOPEY2	dopey family member 2 [Source:HGNC Symbol;Acc:HGNC:1291]	843	1271	1236	685	129	319	486	407	524	391	513	695	982	503	-0.348357	0.847685	-0.694268	0.122707
ENSFCAG00000002936	E2	36476994	36508800	1	RSPRY1	ring finger and SPRY domain containing 1 [Source:HGNC Symbol;Acc:HGNC:29420]	1544	1369	1437	2579	749	1428	1875	1840	1463	1602	1411	1706	528	244	0.748673	0.512051	-0.136235	0.82687
ENSFCAG00000002937	E2	36513275	36520856	1			525	169	467	371	278	804	598	433	334	300	318	505	157	70	-0.0794218	0.966575	0.496057	0.292114
ENSFCAG00000002938	E2	36524964	36529526	-1	PLLP	plasmolipin [Source:HGNC Symbol;Acc:HGNC:18553]	0	0	8	0	0	6	4	0	0	0	0	0	28	0	-1.8029	NA	1.07797	NA
ENSFCAG00000002939	E2	36595880	36600442	1	CCL22	C-C motif chemokine ligand 22 [Source:HGNC Symbol;Acc:HGNC:10621]	0	0	0	3	0	0	0	0	0	0	0	0	0	21	-2.96635	NA	NA	NA
ENSFCAG00000002940	C2	9113475	9143375	-1	MORC3	MORC family CW-type zinc finger 3 [Source:HGNC Symbol;Acc:HGNC:23572]	8100	3362	3281	3827	879	1580	1349	1382	1673	1611	2043	2194	1209	654	-0.0800019	0.972354	-0.502277	0.212376
ENSFCAG00000002941	C2	9080587	9101233	-1	CHAF1B	chromatin assembly factor 1 subunit B [Source:HGNC Symbol;Acc:HGNC:1911]	36	402	445	209	410	1106	1154	792	461	265	144	94	249	73	0.531531	0.816757	1.55557	0.0180477
ENSFCAG00000002942	C2	9021721	9022431	1	CLDN14	claudin 14 [Source:HGNC Symbol;Acc:HGNC:2035]	0	0	0	0	0	4	0	0	0	0	0	0	12	0	-2.80979	NA	0.698293	NA
ENSFCAG00000002943	C2	8562225	8770451	1	HLCS	holocarboxylase synthetase [Source:HGNC Symbol;Acc:HGNC:4976]	1721	229	317	144	65	276	358	247	112	83	283	284	136	34	-1.28679	0.471352	0.309219	0.668431
ENSFCAG00000002944	C2	8514217	8526504	-1	RIPPLY3	ripply transcriptional repressor 3 [Source:HGNC Symbol;Acc:HGNC:3047]	0	0	0	0	0	0	0	0	0	0	2	0	0	0	NA	NA	-0.395371	NA
ENSFCAG00000002945	E1	56879398	56888706	-1			3172	1081	2328	2028	1034	1782	1670	2315	686	839	955	978	570	325	0.0687783	0.973048	0.946777	0.0202184
ENSFCAG00000002946	B1	135888079	136127688	1	WDFY3	WD repeat and FYVE domain containing 3 [Source:HGNC Symbol;Acc:HGNC:20751]	10346	9824	14242	7868	736	2593	1936	2034	1074	1178	1976	2868	5239	1919	0.33974	0.803213	0.0381673	0.958363
[truncated: 19,891 more rows]
